# Supplementary material for: (E)-2-{1-[(6-Chloro­pyridin-3-yl)meth­yl]imidazolidin-2-yl­idene}-2-cyano-N-(2-methylphenyl)acetamide
Source: Acta Crystallogr Sect E Struct Rep Online. 2011 Sep 30;67(Pt 10):o2697. doi: 10.1107/S1600536811037524 (PMC3201308; doi:10.1107/S1600536811037524)
Supplement: Supplementary file 1 [file e-67-o2697-sup1.cif]

##############################################################################
#                                                                            #
# This CIF contains the data in a paper accepted for publication in          #
# Acta Crystallographica Section E. It conforms to the requirements of       #
# Notes for Authors for Acta Crystallographica Section E, and has been       #
# peer reviewed under the auspices of the IUCr Commission on Journals.       #
#                                                                            #
# Full details of the Crystallographic Information File format               #
# are given in the paper "The Crystallographic Information File (CIF):       #
# a New Standard Archive File for Crystallography" by S. R. Hall, F. H.      #
# Allen and I. D. Brown [Acta Cryst. (1991), A47, 655-685].                  #
#                                                                            #
# The current version of the core CIF dictionary is obtainable from          #
# ftp://ftp.iucr.org/pub/cif_core.dic.                                       #
#                                                                            #
# Software is freely available for graphical display of the structure(s)     #
# in this CIF. For information consult the CIF software page                 #
# http://www.iucr.org/resources/cif/software.                                #
#                                                                            #
# This file may be used for bona fide research purposes within the           #
# scientific community so long as proper attribution is given to the journal # 
# article from which it was obtained.                                        #
#                                                                            #
##############################################################################
data_global
_audit_creation_method     'SHELXL-97'
_journal_date_recd_electronic     2011-08-23
_journal_date_accepted     2011-09-14
_journal_name_full     'Acta Crystallographica, Section E'
_journal_year     2011
_journal_volume     67
_journal_issue     10
_journal_page_first     o2697
_journal_page_last     o2697
_journal_paper_category     QO
_journal_coeditor_code     NG5220
_publ_contact_author_name     'Dr. JIAN WU'
_publ_contact_author_address
;
Center for Research and Development of Fine Chemicals
Guizhou University
Guiyang, 550025 Guizhou,
People's Republic of China
;
_publ_contact_author_email     jianwu2691@yahoo.com.cn
_publ_contact_author_fax     '86 851 3622211'
_publ_contact_author_phone     '86 851 3622521'
_publ_section_title
;\
(<i>E</i>)-2-{1-[(6-Chloropyridin-3-yl)methyl]imidazolidin-2-ylidene}-2-cyano-\
<i>N</i>-(2-methylphenyl)acetamide
;
loop_
    _publ_author_name
    _publ_author_address
    'Jian Wu'
;
 Center for Research and Development of Fine Chemicals
 Guizhou University
 Guiyang, 550025 Guizhou
 People's Republic of China
;
data_I
_audit_creation_method     SHELXL-97
_chemical_name_systematic
;
(<i>E</i>)-2-{1-[(6-Chloropyridin-3-yl)methyl]imidazolidin-2-ylidene}-
2-cyano-<i>N</i>-(2-methylphenyl)acetamide
;
_chemical_name_common     ?
_chemical_formula_moiety     'C19 H18 Cl N5 O'
_chemical_formula_sum     'C19 H18 Cl N5 O'
_chemical_formula_iupac     'C19 H18 Cl N5 O'
_chemical_formula_weight     367.83
_chemical_melting_point     ?
_symmetry_cell_setting     monoclinic
_symmetry_space_group_name_H-M     'P 21/c'
_symmetry_space_group_name_Hall     '-P 2ybc'
loop_
    _symmetry_equiv_pos_as_xyz
    'x, y, z'
    '-x, y+1/2, -z+1/2'
    '-x, -y, -z'
    'x, -y-1/2, z-1/2'
_cell_length_a     16.2019(18)
_cell_length_b     7.6240(9)
_cell_length_c     14.7368(18)
_cell_angle_alpha     90.00
_cell_angle_beta     97.007(3)
_cell_angle_gamma     90.00
_cell_volume     1806.7(4)
_cell_formula_units_Z     4
_cell_measurement_reflns_used     19209
_cell_measurement_theta_min     1.27
_cell_measurement_theta_max     25.99
_cell_measurement_temperature     293(2)
_exptl_crystal_description     prism
_exptl_crystal_colour     colourless
_exptl_crystal_size_max     0.26
_exptl_crystal_size_mid     0.23
_exptl_crystal_size_min     0.21
_exptl_crystal_density_diffrn     1.352
_exptl_crystal_density_meas     ?
_exptl_crystal_density_method     'not measured'
_exptl_crystal_F_000     768
_exptl_absorpt_coefficient_mu     0.230
_exptl_absorpt_correction_type     multi-scan
_exptl_absorpt_process_details     '(SADABS; Sheldrick, 1997)'
_exptl_absorpt_correction_T_min     0.9427
_exptl_absorpt_correction_T_max     0.9533
_exptl_special_details
;
;
_diffrn_ambient_temperature     293(2)
_diffrn_radiation_type     MoK\a
_diffrn_radiation_wavelength     0.71073
_diffrn_radiation_source     'fine-focus sealed tube'
_diffrn_radiation_monochromator     graphite
_diffrn_measurement_device_type     'Bruker APEXII CCD area-detector'
_diffrn_measurement_method     '\f and \w'
_diffrn_detector_area_resol_mean     ?
_diffrn_reflns_number     19209
_diffrn_reflns_av_R_equivalents     0.0599
_diffrn_reflns_av_sigmaI/netI     0.0390
_diffrn_reflns_theta_min     1.27
_diffrn_reflns_theta_max     25.99
_diffrn_reflns_theta_full     25.99
_diffrn_measured_fraction_theta_max     0.989
_diffrn_measured_fraction_theta_full     0.989
_diffrn_reflns_limit_h_min     -19
_diffrn_reflns_limit_h_max     19
_diffrn_reflns_limit_k_min     -9
_diffrn_reflns_limit_k_max     9
_diffrn_reflns_limit_l_min     -18
_diffrn_reflns_limit_l_max     17
_diffrn_standards_number     0
_diffrn_standards_interval_count     0
_diffrn_standards_interval_time     0
_diffrn_standards_decay_%     ?
_refine_special_details
;
Refinement of <i>F</i>^2^ against ALL reflections. The weighted <i>R</i>-factor
<i>wR</i> and goodness of fit <i>S</i> are based on <i>F</i>^2^, conventional
<i>R</i>-factors <i>R</i> are based on <i>F</i>, with <i>F</i> set to zero for
negative <i>F</i>^2^. The threshold expression of <i>F</i>^2^ >
\s(<i>F</i>^2^) is used only for calculating <i>R</i>-factors(gt) <i>etc</i>.
and is not relevant to the choice of reflections for refinement.
<i>R</i>-factors based on <i>F</i>^2^ are statistically about twice as large
as those based on <i>F</i>, and <i>R</i>- factors based on ALL data will be
even larger.
;
_reflns_number_total     3512
_reflns_number_gt     2618
_reflns_threshold_expression     I>2\s(I)
_refine_ls_structure_factor_coef     Fsqd
_refine_ls_matrix_type     full
_refine_ls_R_factor_all     0.0668
_refine_ls_R_factor_gt     0.0486
_refine_ls_wR_factor_gt     0.1292
_refine_ls_wR_factor_ref     0.1387
_refine_ls_goodness_of_fit_ref     1.032
_refine_ls_restrained_S_all     1.032
_refine_ls_number_reflns     3512
_refine_ls_number_parameters     238
_refine_ls_number_restraints     0
_refine_ls_hydrogen_treatment     constr
_refine_ls_weighting_scheme     calc
_refine_ls_weighting_details
         'calc w=1/[\s^2^(Fo^2^)+(0.0717P)^2^+0.3718P] where P=(Fo^2^+2Fc^2^)/3'
_atom_sites_solution_hydrogens     geom
_atom_sites_solution_primary     direct
_atom_sites_solution_secondary     difmap
_refine_ls_shift/su_max     0.001
_refine_ls_shift/su_mean     0.000
_refine_diff_density_max     0.221
_refine_diff_density_min     -0.283
_refine_ls_extinction_method     none
_refine_ls_extinction_coef     ?
loop_
    _atom_type_symbol
    _atom_type_description
    _atom_type_scat_dispersion_real
    _atom_type_scat_dispersion_imag
    _atom_type_scat_source
    'C' 'C' 0.0033 0.0016
                         'International Tables Vol C Tables 4.2.6.8 and 6.1.1.4'
    'H' 'H' 0.0000 0.0000
                         'International Tables Vol C Tables 4.2.6.8 and 6.1.1.4'
    'N' 'N' 0.0061 0.0033
                         'International Tables Vol C Tables 4.2.6.8 and 6.1.1.4'
    'O' 'O' 0.0106 0.0060
                         'International Tables Vol C Tables 4.2.6.8 and 6.1.1.4'
    'Cl' 'Cl' 0.1484 0.1585
                         'International Tables Vol C Tables 4.2.6.8 and 6.1.1.4'
_computing_data_collection     'APEX2 (Bruker, 2002)'
_computing_cell_refinement     'SAINT (Bruker, 2002)'
_computing_data_reduction     'SAINT (Bruker, 2002)'
_computing_structure_solution     'SHELXS97 (Sheldrick, 2008)'
_computing_structure_refinement     'SHELXL97 (Sheldrick, 2008)'
_computing_molecular_graphics     'ORTEP-3 for Windows (Farrugia, 1997)'
_computing_publication_material     'WinGX (Farrugia, 1999)'
loop_
    _atom_site_type_symbol
    _atom_site_label
    _atom_site_fract_x
    _atom_site_fract_y
    _atom_site_fract_z
    _atom_site_U_iso_or_equiv
    _atom_site_adp_type
    _atom_site_calc_flag
    _atom_site_refinement_flags
    _atom_site_occupancy
    _atom_site_symmetry_multiplicity
    _atom_site_disorder_assembly
    _atom_site_disorder_group
    C C1 0.48863(12) -0.2075(2) -0.41527(13) 0.0530(5) Uani d . 1 1 . .
    C C2 0.42330(13) -0.1992(3) -0.48356(13) 0.0598(5) Uani d . 1 1 . .
    H H2 0.4244 -0.2600 -0.5381 0.072 Uiso calc R 1 1 . .
    C C3 0.35610(13) -0.0979(3) -0.46850(13) 0.0552(5) Uani d . 1 1 . .
    H H3 0.3105 -0.0890 -0.5132 0.066 Uiso calc R 1 1 . .
    C C4 0.35663(11) -0.0093(2) -0.38658(12) 0.0477(4) Uani d . 1 1 . .
    C C5 0.42631(13) -0.0274(3) -0.32411(14) 0.0623(6) Uani d . 1 1 . .
    H H5 0.4278 0.0335 -0.2693 0.075 Uiso calc R 1 1 . .
    C C6 0.28226(13) 0.0973(3) -0.36788(15) 0.0641(6) Uani d . 1 1 . .
    H H6A 0.2542 0.1407 -0.4254 0.077 Uiso calc R 1 1 . .
    H H6B 0.2437 0.0219 -0.3407 0.077 Uiso calc R 1 1 . .
    N N2 0.30409(10) 0.2454(2) -0.30700(11) 0.0570(4) Uani d . 1 1 . .
    C C8 0.32548(15) 0.5482(3) -0.28080(15) 0.0673(6) Uani d . 1 1 . .
    H H8A 0.3771 0.5860 -0.2461 0.081 Uiso calc R 1 1 . .
    H H8B 0.2989 0.6479 -0.3132 0.081 Uiso calc R 1 1 . .
    C C9 0.26236(11) 0.2939(2) -0.23634(12) 0.0497(5) Uani d . 1 1 . .
    C C10 0.22032(12) 0.1820(2) -0.18154(13) 0.0506(5) Uani d . 1 1 . .
    C C11 0.23108(16) -0.0018(3) -0.18395(18) 0.0735(6) Uani d . 1 1 . .
    C C12 0.17737(11) 0.2533(2) -0.10901(12) 0.0479(4) Uani d . 1 1 . .
    H H12B 0.1949 -0.1608 0.0393 0.108(10) Uiso d R 1 1 . .
    H H12C 0.1391 -0.2427 0.1011 0.117(11) Uiso d R 1 1 . .
    H H12A 0.1041 -0.2307 -0.0043 0.133(11) Uiso d R 1 1 . .
    C C13 0.10396(11) 0.1528(3) 0.02201(14) 0.0540(5) Uani d . 1 1 . .
    C C14 0.07069(13) 0.3118(3) 0.04596(15) 0.0631(6) Uani d . 1 1 . .
    H H14 0.0718 0.4087 0.0078 0.076 Uiso calc R 1 1 . .
    C C15 0.03602(16) 0.3252(4) 0.12656(17) 0.0790(7) Uani d . 1 1 . .
    H H15 0.0133 0.4313 0.1424 0.095 Uiso calc R 1 1 . .
    C C16 0.03473(18) 0.1828(4) 0.18372(18) 0.0889(8) Uani d . 1 1 . .
    H H16 0.0118 0.1928 0.2384 0.107 Uiso calc R 1 1 . .
    C C17 0.06735(16) 0.0262(4) 0.15965(18) 0.0836(7) Uani d . 1 1 . .
    H H17 0.0658 -0.0694 0.1986 0.100 Uiso calc R 1 1 . .
    C C18 0.10247(13) 0.0055(3) 0.07951(16) 0.0652(6) Uani d . 1 1 . .
    C C19 0.13699(18) -0.1683(3) 0.0544(2) 0.0883(8) Uani d . 1 1 . .
    N N1 0.49193(11) -0.1261(2) -0.33656(12) 0.0644(5) Uani d . 1 1 . .
    C C7 0.33994(16) 0.4000(3) -0.34602(16) 0.0731(7) Uani d . 1 1 . .
    H H7A 0.3124 0.4240 -0.4069 0.088 Uiso calc R 1 1 . .
    H H7B 0.3989 0.3835 -0.3493 0.088 Uiso calc R 1 1 . .
    N N3 0.27094(11) 0.4658(2) -0.22247(11) 0.0592(4) Uani d . 1 1 . .
    H H3A 0.2465 0.5223 -0.1828 0.071 Uiso calc R 1 1 . .
    N N4 0.2387(2) -0.1517(3) -0.1790(2) 0.1184(10) Uani d . 1 1 . .
    N N5 0.13992(11) 0.1309(2) -0.05957(12) 0.0611(5) Uani d . 1 1 . .
    H H5A 0.1381 0.0262 -0.0814 0.073 Uiso calc R 1 1 . .
    O O1 0.17555(9) 0.41125(17) -0.09060(9) 0.0620(4) Uani d . 1 1 . .
    Cl Cl1 0.57548(4) -0.33450(9) -0.43072(4) 0.0805(2) Uani d . 1 1 . .
loop_
    _atom_site_aniso_label
    _atom_site_aniso_U_11
    _atom_site_aniso_U_22
    _atom_site_aniso_U_33
    _atom_site_aniso_U_12
    _atom_site_aniso_U_13
    _atom_site_aniso_U_23
    C1 0.0587(11) 0.0458(10) 0.0560(11) 0.0075(8) 0.0131(9) -0.0006(9)
    C2 0.0789(13) 0.0558(12) 0.0450(11) 0.0146(10) 0.0080(9) -0.0111(9)
    C3 0.0672(12) 0.0540(11) 0.0427(10) 0.0125(9) -0.0005(8) -0.0057(8)
    C4 0.0561(10) 0.0442(10) 0.0431(10) 0.0042(8) 0.0076(8) -0.0042(8)
    C5 0.0650(12) 0.0714(14) 0.0496(11) 0.0127(10) 0.0032(9) -0.0184(10)
    C6 0.0623(12) 0.0744(14) 0.0548(12) 0.0141(10) 0.0040(9) -0.0206(10)
    N2 0.0692(10) 0.0508(10) 0.0532(9) 0.0108(8) 0.0160(8) -0.0081(8)
    C8 0.0861(15) 0.0555(12) 0.0639(13) 0.0111(11) 0.0236(11) 0.0056(10)
    C9 0.0564(10) 0.0471(11) 0.0452(10) 0.0146(8) 0.0046(8) -0.0048(8)
    C10 0.0572(11) 0.0408(10) 0.0540(11) 0.0068(8) 0.0072(8) -0.0082(8)
    C11 0.0889(16) 0.0509(14) 0.0875(16) 0.0048(11) 0.0375(13) -0.0124(11)
    C12 0.0520(10) 0.0436(10) 0.0473(10) 0.0052(8) 0.0027(8) -0.0048(8)
    C13 0.0453(10) 0.0568(12) 0.0600(12) -0.0044(8) 0.0067(8) -0.0024(9)
    C14 0.0614(12) 0.0642(14) 0.0654(13) 0.0096(10) 0.0145(10) 0.0006(10)
    C15 0.0834(16) 0.0865(18) 0.0714(15) 0.0118(13) 0.0267(13) -0.0074(13)
    C16 0.0936(19) 0.108(2) 0.0700(16) 0.0016(16) 0.0287(14) 0.0055(16)
    C17 0.0858(17) 0.0905(19) 0.0765(17) -0.0106(14) 0.0182(14) 0.0223(14)
    C18 0.0568(11) 0.0588(13) 0.0791(15) -0.0077(10) 0.0051(11) 0.0058(11)
    C19 0.0933(19) 0.0552(15) 0.117(2) -0.0042(13) 0.0150(16) 0.0151(15)
    N1 0.0613(10) 0.0739(12) 0.0561(10) 0.0134(9) -0.0004(8) -0.0134(9)
    C7 0.0949(17) 0.0642(14) 0.0654(14) 0.0189(12) 0.0303(12) 0.0051(11)
    N3 0.0820(11) 0.0422(9) 0.0569(10) 0.0107(8) 0.0229(8) -0.0018(7)
    N4 0.178(3) 0.0454(13) 0.150(2) 0.0096(14) 0.092(2) -0.0105(13)
    N5 0.0693(11) 0.0447(9) 0.0724(12) -0.0027(8) 0.0210(9) -0.0106(8)
    O1 0.0873(10) 0.0426(8) 0.0596(9) 0.0034(7) 0.0229(7) -0.0087(6)
    Cl1 0.0730(4) 0.0846(5) 0.0850(5) 0.0292(3) 0.0141(3) -0.0110(3)
_geom_special_details
;
All e.s.d.'s (except the e.s.d. in the dihedral angle between two l.s. planes)
are estimated using the full covariance matrix. The cell e.s.d.'s are taken
into account individually in the estimation of e.s.d.'s in distances, angles
and torsion angles; correlations between e.s.d.'s in cell parameters are only
used when they are defined by crystal symmetry. An approximate (isotropic)
treatment of cell e.s.d.'s is used for estimating e.s.d.'s involving l.s.
planes.
;
loop_
    _geom_bond_atom_site_label_1
    _geom_bond_atom_site_label_2
    _geom_bond_site_symmetry_2
    _geom_bond_distance
    _geom_bond_publ_flag
    C1 N1 . 1.311(3) ?
    C1 C2 . 1.370(3) ?
    C1 Cl1 . 1.7458(19) ?
    C2 C3 . 1.375(3) ?
    C2 H2 . 0.9300 ?
    C3 C4 . 1.383(3) ?
    C3 H3 . 0.9300 ?
    C4 C5 . 1.374(3) ?
    C4 C6 . 1.506(3) ?
    C5 N1 . 1.334(3) ?
    C5 H5 . 0.9300 ?
    C6 N2 . 1.459(3) ?
    C6 H6A . 0.9700 ?
    C6 H6B . 0.9700 ?
    N2 C9 . 1.360(2) ?
    N2 C7 . 1.462(3) ?
    C8 N3 . 1.449(3) ?
    C8 C7 . 1.520(3) ?
    C8 H8A . 0.9700 ?
    C8 H8B . 0.9700 ?
    C9 N3 . 1.331(2) ?
    C9 C10 . 1.407(3) ?
    C10 C11 . 1.413(3) ?
    C10 C12 . 1.450(3) ?
    C11 N4 . 1.151(3) ?
    C12 O1 . 1.236(2) ?
    C12 N5 . 1.370(3) ?
    C13 C14 . 1.390(3) ?
    C13 N5 . 1.408(3) ?
    C13 C18 . 1.408(3) ?
    C14 C15 . 1.378(3) ?
    C14 H14 . 0.9300 ?
    C15 C16 . 1.376(4) ?
    C15 H15 . 0.9300 ?
    C16 C17 . 1.370(4) ?
    C16 H16 . 0.9300 ?
    C17 C18 . 1.381(4) ?
    C17 H17 . 0.9300 ?
    C18 C19 . 1.502(4) ?
    C19 H12B . 0.9917 ?
    C19 H12C . 0.8887 ?
    C19 H12A . 1.0711 ?
    C7 H7A . 0.9700 ?
    C7 H7B . 0.9700 ?
    N3 H3A . 0.8600 ?
    N5 H5A . 0.8600 ?
loop_
    _geom_angle_atom_site_label_1
    _geom_angle_atom_site_label_2
    _geom_angle_atom_site_label_3
    _geom_angle_site_symmetry_1
    _geom_angle_site_symmetry_3
    _geom_angle
    _geom_angle_publ_flag
    N1 C1 C2 . . 124.94(18) ?
    N1 C1 Cl1 . . 115.56(15) ?
    C2 C1 Cl1 . . 119.50(15) ?
    C1 C2 C3 . . 117.60(18) ?
    C1 C2 H2 . . 121.2 ?
    C3 C2 H2 . . 121.2 ?
    C2 C3 C4 . . 119.67(18) ?
    C2 C3 H3 . . 120.2 ?
    C4 C3 H3 . . 120.2 ?
    C5 C4 C3 . . 116.93(17) ?
    C5 C4 C6 . . 122.82(17) ?
    C3 C4 C6 . . 120.23(17) ?
    N1 C5 C4 . . 124.64(18) ?
    N1 C5 H5 . . 117.7 ?
    C4 C5 H5 . . 117.7 ?
    N2 C6 C4 . . 113.00(17) ?
    N2 C6 H6A . . 109.0 ?
    C4 C6 H6A . . 109.0 ?
    N2 C6 H6B . . 109.0 ?
    C4 C6 H6B . . 109.0 ?
    H6A C6 H6B . . 107.8 ?
    C9 N2 C6 . . 125.12(18) ?
    C9 N2 C7 . . 109.92(16) ?
    C6 N2 C7 . . 117.40(17) ?
    N3 C8 C7 . . 101.83(18) ?
    N3 C8 H8A . . 111.4 ?
    C7 C8 H8A . . 111.4 ?
    N3 C8 H8B . . 111.4 ?
    C7 C8 H8B . . 111.4 ?
    H8A C8 H8B . . 109.3 ?
    N3 C9 N2 . . 109.43(17) ?
    N3 C9 C10 . . 123.91(16) ?
    N2 C9 C10 . . 126.56(17) ?
    C9 C10 C11 . . 121.14(18) ?
    C9 C10 C12 . . 120.36(16) ?
    C11 C10 C12 . . 117.51(19) ?
    N4 C11 C10 . . 174.7(3) ?
    O1 C12 N5 . . 121.52(17) ?
    O1 C12 C10 . . 123.60(18) ?
    N5 C12 C10 . . 114.85(16) ?
    C14 C13 N5 . . 122.25(19) ?
    C14 C13 C18 . . 120.5(2) ?
    N5 C13 C18 . . 117.29(19) ?
    C15 C14 C13 . . 119.7(2) ?
    C15 C14 H14 . . 120.2 ?
    C13 C14 H14 . . 120.2 ?
    C16 C15 C14 . . 120.5(2) ?
    C16 C15 H15 . . 119.8 ?
    C14 C15 H15 . . 119.8 ?
    C17 C16 C15 . . 119.6(2) ?
    C17 C16 H16 . . 120.2 ?
    C15 C16 H16 . . 120.2 ?
    C16 C17 C18 . . 122.2(2) ?
    C16 C17 H17 . . 118.9 ?
    C18 C17 H17 . . 118.9 ?
    C17 C18 C13 . . 117.6(2) ?
    C17 C18 C19 . . 121.1(2) ?
    C13 C18 C19 . . 121.4(2) ?
    C18 C19 H12B . . 113.3 ?
    C18 C19 H12C . . 110.6 ?
    H12B C19 H12C . . 105.3 ?
    C18 C19 H12A . . 115.3 ?
    H12B C19 H12A . . 103.6 ?
    H12C C19 H12A . . 108.1 ?
    C1 N1 C5 . . 116.21(17) ?
    N2 C7 C8 . . 104.54(17) ?
    N2 C7 H7A . . 110.8 ?
    C8 C7 H7A . . 110.8 ?
    N2 C7 H7B . . 110.8 ?
    C8 C7 H7B . . 110.8 ?
    H7A C7 H7B . . 108.9 ?
    C9 N3 C8 . . 113.30(16) ?
    C9 N3 H3A . . 123.3 ?
    C8 N3 H3A . . 123.3 ?
    C12 N5 C13 . . 129.02(17) ?
    C12 N5 H5A . . 115.5 ?
    C13 N5 H5A . . 115.5 ?
loop_
    _geom_hbond_atom_site_label_D
    _geom_hbond_atom_site_label_H
    _geom_hbond_atom_site_label_A
    _geom_hbond_site_symmetry_A
    _geom_hbond_distance_DH
    _geom_hbond_distance_HA
    _geom_hbond_distance_DA
    _geom_hbond_angle_DHA
    N3 H3A N4 1_565 0.86 2.49 3.044(3) 123.0
    N3 H3A O1 . 0.86 2.07 2.659(2) 125.5
