# Supplementary material for: (E)-2-{1-[(6-Chloro­pyridin-3-yl)meth­yl]imidazolidin-2-yl­idene}-2-cyano-N-(2-methylphenyl)acetamide
Source: Acta Crystallogr Sect E Struct Rep Online. 2011 Sep 30;67(Pt 10):o2697. doi: 10.1107/S1600536811037524 (PMC3201308; doi:10.1107/S1600536811037524)
Supplement: Supplementary file 2 [file e-67-o2697-Isup2.hkl]

#
# h,k,l, Fc-squared, Fo-squared, sigma(Fo-squared) and status flag
#
data_I
_shelx_title ' p in P2(1)/c'
_shelx_refln_list_code          4
_shelx_F_calc_maximum      305.71
_exptl_crystal_F_000       768.00
_reflns_d_resolution_high  0.8108
 
loop_
 _symmetry_equiv_pos_as_xyz
 'x, y, z'
 '-x, y+1/2, -z+1/2'
 '-x, -y, -z'
 'x, -y-1/2, z-1/2'
 
_cell_length_a    16.2019
_cell_length_b     7.6240
_cell_length_c    14.7368
_cell_angle_alpha  90.000
_cell_angle_beta   97.007
_cell_angle_gamma  90.000
 
_shelx_F_squared_multiplier     1.000
 
loop_
 _refln_index_h
 _refln_index_k
 _refln_index_l
 _refln_F_squared_calc
 _refln_F_squared_meas
 _refln_F_squared_sigma
 _refln_observed_status
   1   0   0      613.16      434.55     18.96 o
   2   0   0     1601.69     1107.33     48.48 o
   3   0   0       75.56       84.49      4.41 o
   4   0   0        4.35        0.71      1.72 o
   5   0   0      687.09      617.75     16.34 o
   6   0   0     1569.36     1515.25     47.85 o
   7   0   0      572.48      533.65     17.93 o
   8   0   0      328.43      359.68      7.77 o
   9   0   0        5.09        5.47      1.05 o
  10   0   0       35.77       40.41      2.04 o
  11   0   0      235.63      209.31      5.36 o
  12   0   0      796.34      801.96     16.63 o
  13   0   0     1083.20     1228.15     27.84 o
  14   0   0      420.82      431.91     11.44 o
  15   0   0      307.65      328.22      9.47 o
  16   0   0        1.03        1.07      1.92 o
  17   0   0        9.44        8.18      2.42 o
  18   0   0        3.21        3.56      2.32 o
  19   0   0       21.62       22.32      3.37 o
   1   1   0    14675.96    10433.13   1896.87 o
   2   1   0     1763.28     1677.30     44.48 o
   3   1   0      478.86      456.34     14.31 o
   4   1   0      792.34      859.74     15.78 o
   5   1   0     1985.34     2105.05     41.43 o
   6   1   0       46.69       36.37      1.37 o
   7   1   0      274.28      288.64      7.31 o
   8   1   0     1889.99     1921.59     29.18 o
   9   1   0      979.27      986.83     14.54 o
  10   1   0       85.03       88.38      2.29 o
  11   1   0      100.40       95.68      2.98 o
  12   1   0      222.76      223.83      4.69 o
  13   1   0        0.07        2.36      0.97 o
  14   1   0       11.26       11.87      1.42 o
  15   1   0        2.27        4.45      1.48 o
  16   1   0        9.93       16.35      1.86 o
  17   1   0        2.97        2.98      1.59 o
  18   1   0        0.08        0.00      1.47 o
  19   1   0        0.54        1.27      1.77 o
   0   2   0      527.97      540.17     17.41 o
   1   2   0       11.11        8.78      0.78 o
   2   2   0     1777.14     1735.27     48.02 o
   3   2   0     1538.74     1570.59     42.25 o
   4   2   0      712.94      769.62     39.81 o
   5   2   0      361.54      341.78      8.92 o
   6   2   0        0.27        0.50      0.65 o
   7   2   0      778.05      851.07     17.77 o
   8   2   0      205.38      194.22     15.27 o
   9   2   0      161.82      176.85      3.50 o
  10   2   0      230.41      228.21      4.95 o
  11   2   0      475.67      464.47      9.82 o
  12   2   0       14.58       13.20      1.36 o
  13   2   0        4.08        5.16      1.14 o
  14   2   0        2.05        0.95      1.17 o
  15   2   0        2.93        3.53      1.35 o
  16   2   0        5.27        4.80      1.58 o
  17   2   0        0.19        0.94      1.60 o
  18   2   0       15.63       14.77      3.06 o
  19   2   0        0.64        0.05      3.24 o
   1   3   0        0.36        0.55      0.65 o
   2   3   0     1038.03     1141.04     21.20 o
   3   3   0      218.77      255.61      6.06 o
   4   3   0      507.28      533.47     11.28 o
   5   3   0        0.83        0.25      0.65 o
   6   3   0      485.63      500.05     16.05 o
   7   3   0       15.42       15.06      1.47 o
   8   3   0       72.29       56.59      1.88 o
   9   3   0       13.95       16.66      1.30 o
  10   3   0       37.59       35.01      1.69 o
  11   3   0        6.42        7.64      1.23 o
  12   3   0       32.34       24.63      1.62 o
  13   3   0       20.72       22.10      1.66 o
  14   3   0        5.69        2.13      1.26 o
  15   3   0        7.81        3.95      1.50 o
  16   3   0        9.80       11.49      2.03 o
  17   3   0       10.64        9.79      2.75 o
  18   3   0        4.41        0.00      3.27 o
   0   4   0       67.51       48.65      2.72 o
   1   4   0        7.96        6.30      0.97 o
   2   4   0      273.77      294.82      5.16 o
   3   4   0      493.91      565.88      8.98 o
   4   4   0      107.91      109.87      3.31 o
   5   4   0        7.14        6.62      0.93 o
   6   4   0      185.97      203.75      6.57 o
   7   4   0       61.18       64.89      2.09 o
   8   4   0       28.12       37.49      1.86 o
   9   4   0       21.91       22.34      1.51 o
  10   4   0       49.98       55.03      2.76 o
  11   4   0       31.46       31.58      2.01 o
  12   4   0        3.56        5.03      1.46 o
  13   4   0       35.22       35.94      2.37 o
  14   4   0       64.22       69.48      3.95 o
  15   4   0        0.19        0.62      1.73 o
  16   4   0        0.21        1.63      1.93 o
  17   4   0       22.52       17.82      3.76 o
   1   5   0       66.89       65.46      2.42 o
   2   5   0      216.56      226.01      4.23 o
   3   5   0     1765.98     1790.61     24.89 o
   4   5   0       82.36       78.91      2.20 o
   5   5   0       15.44       13.31      1.40 o
   6   5   0        0.02        1.15      1.01 o
   7   5   0       10.96       13.50      1.55 o
   8   5   0       13.97       14.98      1.71 o
   9   5   0       50.02       60.36      3.70 o
  10   5   0      546.77      502.46     26.21 o
  11   5   0       27.67       26.31      2.80 o
  12   5   0       19.03       16.46      2.73 o
  13   5   0       20.65       21.22      2.71 o
  14   5   0        0.10        0.00      1.88 o
  15   5   0       34.47       41.44      4.19 o
  16   5   0        6.43        7.65      2.86 o
   0   6   0      751.24      723.61     15.84 o
   1   6   0        9.47        4.68      1.50 o
   2   6   0      255.73      268.28      5.39 o
   3   6   0       51.09       50.71      2.61 o
   4   6   0        1.42        0.38      1.24 o
   5   6   0       19.34       23.99      2.59 o
   6   6   0     1139.79      982.28     26.27 o
   7   6   0        7.50       12.46      1.68 o
   8   6   0       33.14       41.46      3.33 o
   9   6   0      256.28      217.84      9.17 o
  10   6   0        2.97        2.90      2.00 o
  11   6   0       95.13       98.64      6.15 o
  12   6   0        0.34        0.00      2.11 o
  13   6   0       25.06       24.93      3.07 o
  14   6   0       69.77       62.53      4.74 o
  15   6   0       15.02       11.54      4.19 o
   1   7   0       34.49       41.93      3.15 o
   2   7   0        3.28        0.62      1.64 o
   3   7   0       42.20       43.86      2.78 o
   4   7   0       22.34       24.43      2.72 o
   5   7   0      359.15      358.67      8.68 o
   6   7   0       66.58       72.73      4.26 o
   7   7   0      161.03      144.25      7.11 o
   8   7   0        1.91        4.10      2.13 o
   9   7   0        0.04        0.00      1.99 o
  10   7   0        0.07        0.85      2.15 o
  11   7   0        0.01        2.93      2.30 o
  12   7   0        4.30       12.71      3.50 o
  13   7   0        1.13        0.05      6.58 o
   0   8   0        4.05        8.14      3.70 o
   1   8   0        1.46        5.54      2.28 o
   2   8   0       25.02       31.20      3.37 o
   3   8   0        4.20        7.59      2.95 o
   4   8   0       18.38       13.79      4.62 o
   5   8   0       39.17       37.87      4.53 o
   6   8   0       56.79       50.45      4.49 o
   7   8   0        0.30        2.51      2.43 o
   8   8   0        2.97        3.91      2.50 o
   9   8   0        4.73        2.72      3.64 o
  10   8   0        0.68        9.21      3.69 o
   1   9   0        0.71        0.00      5.11 o
   2   9   0        0.92        0.00      3.89 o
   3   9   0       15.15       26.94      5.65 o
   4   9   0        0.31        0.00      5.98 o
   5   9   0        6.76        4.97      4.01 o
 -19   1   1        8.08       11.37      2.81 o
 -18   1   1        2.54        3.38      1.66 o
 -17   1   1       59.57       69.56      3.59 o
 -16   1   1       69.80       81.90      3.10 o
 -15   1   1       90.29       83.26      2.98 o
 -14   1   1       57.22       61.68      2.56 o
 -13   1   1      187.10      195.61      4.12 o
 -12   1   1        9.56       14.81      1.29 o
 -11   1   1      271.93      262.08      4.74 o
 -10   1   1      222.11      231.20      4.00 o
  -9   1   1      695.97      738.94     11.13 o
  -8   1   1       24.64       30.94      1.37 o
  -7   1   1     1565.62     1579.62     37.44 o
  -6   1   1     2372.36     2683.22     52.90 o
  -5   1   1     2397.84     2456.81     44.10 o
  -4   1   1     1391.97     1599.64     40.92 o
  -3   1   1     1126.56      914.70    216.44 o
  -2   1   1     1484.66     1485.10     49.69 o
  -1   1   1     3201.36     3054.74     60.37 o
   0   1   1      193.45      192.27      4.77 o
   1   1   1     1999.31     2142.74     46.74 o
   2   1   1      403.22      397.48      8.33 o
   3   1   1      930.75      990.70     24.66 o
   4   1   1    11087.83    11069.05    299.89 o
   5   1   1      246.05      239.25      5.01 o
   6   1   1      864.50      815.40     21.52 o
   7   1   1       70.32       76.63      1.91 o
   8   1   1       14.03       20.01      1.06 o
   9   1   1     1413.86     1469.36     20.26 o
  10   1   1      462.15      473.47      7.62 o
  11   1   1      255.83      239.18      4.82 o
  12   1   1        7.28        6.92      1.28 o
  13   1   1       49.98       53.19      2.18 o
  14   1   1        0.24        2.56      1.28 o
  15   1   1       83.40       83.76      3.03 o
  16   1   1       79.14       76.68      3.86 o
  17   1   1        1.29        2.32      1.54 o
  18   1   1        0.84        0.00      1.59 o
  19   1   1        9.99        5.98      2.05 o
 -19   2   1        0.24        0.36      3.04 o
 -18   2   1       69.15       66.87      4.91 o
 -17   2   1       26.36       33.36      3.22 o
 -16   2   1      134.56      150.93      4.19 o
 -15   2   1       81.33       82.63      2.83 o
 -14   2   1        7.76        8.57      1.37 o
 -13   2   1       24.73       28.22      1.71 o
 -12   2   1        3.98        6.10      1.09 o
 -11   2   1      273.69      269.59      7.22 o
 -10   2   1      978.47      941.23     14.84 o
  -9   2   1      100.37      139.63      4.41 o
  -8   2   1     1001.26     1154.27     22.46 o
  -7   2   1      211.66      198.11     11.34 o
  -6   2   1     1427.94     1530.04     36.71 o
  -5   2   1       86.43       91.79      3.59 o
  -4   2   1     3718.67     3462.51    139.47 o
  -3   2   1     7708.81     7801.84    153.04 o
  -2   2   1     4597.79     4689.61     92.29 o
  -1   2   1     1016.33      964.61     32.30 o
   0   2   1      671.31      772.04     20.45 o
   1   2   1       14.19        5.43      1.41 o
   2   2   1     4233.64     4246.57     75.91 o
   3   2   1     4068.06     4037.80    128.89 o
   4   2   1        7.17       11.19      1.27 o
   5   2   1      158.95      147.56      6.21 o
   6   2   1        0.03        0.83      0.70 o
   7   2   1     1439.67     1436.80     42.59 o
   8   2   1       34.86       36.99      1.53 o
   9   2   1      355.05      352.85      9.13 o
  10   2   1      827.21      779.52     12.72 o
  11   2   1        2.17        0.19      0.97 o
  12   2   1      334.81      360.27      8.92 o
  13   2   1       58.21       65.43      2.37 o
  14   2   1       91.30       94.40      2.87 o
  15   2   1       77.79       85.57      3.13 o
  16   2   1       51.54       47.05      2.59 o
  17   2   1       11.66       14.55      2.01 o
  18   2   1       35.22       35.00      2.60 o
  19   2   1        0.03        0.11      2.15 o
 -18   3   1        2.17        6.50      3.22 o
 -17   3   1        0.05        2.53      2.16 o
 -16   3   1        0.63        2.52      2.02 o
 -15   3   1       70.04       74.94      5.67 o
 -14   3   1       99.39       92.07      4.19 o
 -13   3   1       71.50       75.04      2.94 o
 -12   3   1       54.87       53.74      2.14 o
 -11   3   1       80.82       83.64      2.41 o
 -10   3   1       69.03       65.93      2.10 o
  -9   3   1     1047.60     1078.49     24.30 o
  -8   3   1       12.01       20.29      1.34 o
  -7   3   1     1589.65     1411.37     59.73 o
  -6   3   1       33.96       25.58      1.67 o
  -5   3   1       27.04       36.49      2.02 o
  -4   3   1     1519.42     1674.23     31.23 o
  -3   3   1      175.52      167.26      8.72 o
  -2   3   1      660.40      779.19     24.60 o
  -1   3   1     2042.72     2072.85     41.45 o
   0   3   1     1071.90     1142.97     23.38 o
   1   3   1       41.07       56.10      3.85 o
   2   3   1       86.82       88.23      3.11 o
   3   3   1       96.29      108.90      3.87 o
   4   3   1      989.53     1033.35     29.60 o
   5   3   1     2782.22     2817.31     78.16 o
   6   3   1      507.05      493.42     12.48 o
   7   3   1     1336.63     1406.83     36.94 o
   8   3   1        2.70        1.83      0.86 o
   9   3   1       84.71       94.24      2.94 o
  10   3   1       51.67       59.54      2.12 o
  11   3   1       13.79       10.50      1.50 o
  12   3   1       40.98       34.42      1.90 o
  13   3   1       72.48       77.25      2.80 o
  14   3   1       20.60       18.25      1.75 o
  15   3   1        3.40        4.21      1.47 o
  16   3   1        7.39        5.23      1.59 o
  17   3   1        0.81        2.19      1.82 o
  18   3   1       23.56       25.02      3.76 o
 -18   4   1       32.61       44.19      4.71 o
 -17   4   1       18.77       26.42      3.42 o
 -16   4   1       93.66      102.18      4.98 o
 -15   4   1        4.01        0.00      1.81 o
 -14   4   1       15.61       18.88      2.53 o
 -13   4   1       42.54       45.89      3.91 o
 -12   4   1       37.99       38.51      2.96 o
 -11   4   1        8.00        6.82      1.62 o
 -10   4   1      105.82      100.52      4.83 o
  -9   4   1      277.82      242.27     12.51 o
  -8   4   1        0.80        0.00      0.91 o
  -7   4   1        0.01        0.00      0.85 o
  -6   4   1      469.32      483.72     11.81 o
  -5   4   1     1016.94     1033.98     20.47 o
  -4   4   1     3003.65     3028.27     53.48 o
  -3   4   1        1.79        1.77      0.85 o
  -2   4   1      203.81      239.50      5.05 o
  -1   4   1      130.36      142.43      3.25 o
   0   4   1      306.32      362.27      7.04 o
   1   4   1       79.85       80.20      2.20 o
   2   4   1      296.76      276.25      5.92 o
   3   4   1      361.09      314.19      5.87 o
   4   4   1      486.16      514.99      8.79 o
   5   4   1        0.80        1.31      0.78 o
   6   4   1        2.38        7.16      1.01 o
   7   4   1       22.12       20.19      1.41 o
   8   4   1      499.08      501.54     13.61 o
   9   4   1      358.98      360.38     10.81 o
  10   4   1      108.75      106.52      3.51 o
  11   4   1        8.86       10.46      1.44 o
  12   4   1       18.46       18.24      1.67 o
  13   4   1       67.37       61.01      3.02 o
  14   4   1      127.15      127.58      4.46 o
  15   4   1       53.44       51.18      3.21 o
  16   4   1       27.91       29.96      3.64 o
  17   4   1        8.69        8.52      3.07 o
 -16   5   1        2.21        0.81      3.01 o
 -15   5   1       41.33       41.97      3.61 o
 -14   5   1       26.64       25.16      3.02 o
 -13   5   1        2.13        3.71      1.94 o
 -12   5   1       46.99       57.93      3.69 o
 -11   5   1       19.30       11.60      2.07 o
 -10   5   1        7.96        8.68      2.27 o
  -9   5   1       14.04       20.53      3.00 o
  -8   5   1      118.79      104.50      3.35 o
  -7   5   1       10.37       10.24      1.44 o
  -6   5   1      473.97      449.87      8.77 o
  -5   5   1      160.80      173.71      4.02 o
  -4   5   1      180.31      166.11      5.88 o
  -3   5   1      173.10      207.14      4.87 o
  -2   5   1       21.62       25.88      2.28 o
  -1   5   1        0.02        0.00      0.83 o
   0   5   1      135.50      138.11      3.04 o
   1   5   1      270.89      262.93      7.63 o
   2   5   1      496.67      491.56      9.91 o
   3   5   1        0.76        2.05      0.92 o
   4   5   1      540.03      557.18     11.59 o
   5   5   1        1.19        1.86      1.11 o
   6   5   1      163.85      177.22      4.19 o
   7   5   1       70.67       70.49      2.89 o
   8   5   1       95.57      103.94      3.50 o
   9   5   1       12.46       10.58      1.64 o
  10   5   1      310.81      280.91     12.56 o
  11   5   1        6.64       10.74      1.80 o
  12   5   1       10.91       11.37      1.87 o
  13   5   1        1.50        0.28      1.75 o
  14   5   1        0.26        2.00      2.20 o
  15   5   1        1.27        3.48      2.11 o
  16   5   1       81.31       88.58      6.21 o
 -15   6   1        3.11        6.59      6.19 o
 -14   6   1       16.20       15.21      3.17 o
 -13   6   1       84.45       83.29      4.77 o
 -12   6   1        1.83        2.31      2.03 o
 -11   6   1       25.96       28.67      3.48 o
 -10   6   1       15.90       25.47      3.23 o
  -9   6   1        0.80        2.67      1.78 o
  -8   6   1        3.20        5.18      1.96 o
  -7   6   1      180.02      167.65      7.10 o
  -6   6   1      238.89      243.88      6.57 o
  -5   6   1       80.46       88.12      3.62 o
  -4   6   1       95.97      100.66      4.33 o
  -3   6   1        0.10        0.49      1.12 o
  -2   6   1       73.71       86.52      2.83 o
  -1   6   1       16.70       17.04      1.68 o
   0   6   1       29.69       22.37      1.69 o
   1   6   1        1.46        1.43      1.01 o
   2   6   1       68.04       55.10      6.95 o
   3   6   1        3.85        0.15      1.16 o
   4   6   1        8.44        9.03      1.52 o
   5   6   1       24.27       26.84      2.01 o
   6   6   1       24.49       22.06      2.06 o
   7   6   1       51.00       54.37      3.95 o
   8   6   1       27.98       33.88      2.97 o
   9   6   1      131.15      125.16      4.16 o
  10   6   1       28.52       31.15      2.73 o
  11   6   1       83.74       83.12      4.67 o
  12   6   1        8.44       10.53      2.56 o
  13   6   1        0.20        0.95      2.06 o
  14   6   1        0.02        2.71      2.66 o
  15   6   1       18.27       16.02      5.54 o
 -13   7   1        8.42       25.31      5.25 o
 -12   7   1        0.25        2.18      2.98 o
 -11   7   1       43.68       50.37      4.01 o
 -10   7   1        0.78        0.25      2.21 o
  -9   7   1        7.11        8.54      2.83 o
  -8   7   1        1.10        0.00      1.72 o
  -7   7   1       33.18       33.94      3.24 o
  -6   7   1       85.75       90.94      4.70 o
  -5   7   1       25.05       21.58      2.83 o
  -4   7   1        6.57        4.33      2.23 o
  -3   7   1       64.76       68.28      4.73 o
  -2   7   1       24.25       26.67      2.38 o
  -1   7   1       79.95       77.27      3.19 o
   0   7   1      498.06      476.08     14.50 o
   1   7   1      252.55      228.30      6.81 o
   2   7   1        1.36        7.23      2.09 o
   3   7   1      319.47      308.58      8.40 o
   4   7   1       76.42       83.49      4.40 o
   5   7   1        0.05        0.00      1.52 o
   6   7   1        3.72        3.88      1.73 o
   7   7   1       40.04       39.12      2.74 o
   8   7   1        7.46        6.98      2.29 o
   9   7   1       51.86       58.44      4.18 o
  10   7   1       11.84       18.13      3.00 o
  11   7   1       38.74       25.71      3.44 o
  12   7   1       15.78       26.68      4.55 o
  13   7   1        5.69        6.60      5.76 o
 -10   8   1        0.08        0.00      3.17 o
  -9   8   1       19.13       20.59      4.18 o
  -8   8   1        0.35        2.01      2.55 o
  -7   8   1        0.26        7.01      2.47 o
  -6   8   1       11.69       11.34      2.78 o
  -5   8   1       22.55       24.67      3.23 o
  -4   8   1       69.77       72.10      5.00 o
  -3   8   1        0.50        3.06      2.55 o
  -2   8   1       38.48       37.53      4.35 o
  -1   8   1        1.42        3.32      3.38 o
   0   8   1        2.95        4.40      2.66 o
   1   8   1       16.57       18.67      2.71 o
   2   8   1        2.55        1.67      1.97 o
   3   8   1       50.57       49.47      3.61 o
   4   8   1        1.07        1.69      2.18 o
   5   8   1        0.10        2.12      2.83 o
   6   8   1       64.24       70.55      5.92 o
   7   8   1        2.47        4.62      3.08 o
   8   8   1       12.29       14.70      3.34 o
   9   8   1       60.03       61.69      7.50 o
  10   8   1        3.29        9.03      3.56 o
  -5   9   1        0.28        2.59      3.95 o
  -4   9   1        2.55        0.62      3.11 o
  -3   9   1        1.90        7.62      4.36 o
  -2   9   1        2.40        6.06      4.33 o
  -1   9   1       22.50       32.11      5.87 o
   0   9   1       58.98       70.13      7.26 o
   1   9   1       27.33       33.33      7.88 o
   2   9   1        5.62        5.71      3.98 o
   3   9   1        0.41        3.64      3.58 o
   4   9   1       16.56       18.82      4.18 o
   5   9   1       16.55       15.58      5.23 o
 -19   0   2        0.82        2.07      2.85 o
 -18   0   2       37.17       40.03      3.76 o
 -17   0   2       24.49       23.97      3.00 o
 -16   0   2        0.40        0.00      1.74 o
 -15   0   2        2.94        3.57      1.92 o
 -14   0   2       22.97       26.87      2.57 o
 -13   0   2      166.49      173.64      4.98 o
 -12   0   2       57.88       56.24      2.53 o
 -11   0   2      809.08      894.19     20.33 o
 -10   0   2       93.40      101.96      3.59 o
  -9   0   2     1031.89     1071.94     26.90 o
  -8   0   2     1480.70      905.37     40.08 o
  -7   0   2     2492.89     2173.01     92.19 o
  -6   0   2      207.07      239.40     21.77 o
  -5   0   2      209.09      174.33      6.38 o
  -4   0   2      648.16      709.54     22.79 o
  -3   0   2        0.99        2.62      0.72 o
  -1   0   2      937.37      947.54     26.75 o
   0   0   2      140.59      115.28     18.01 o
   1   0   2       10.11       15.65      1.70 o
   2   0   2    22442.04    22808.19    573.75 o
   3   0   2    29403.98    27859.11    754.26 o
   4   0   2    93459.13    80827.07   2995.03 o
   5   0   2      219.13      218.11      6.54 o
   6   0   2       14.61       18.55      1.80 o
   7   0   2       12.87        8.08      1.09 o
   8   0   2      149.02      177.63      4.43 o
   9   0   2       51.11       45.40      2.80 o
  10   0   2      219.50      208.97      5.31 o
  11   0   2      210.43      205.66      5.38 o
  12   0   2       85.98       82.02      3.64 o
  13   0   2       50.46       45.56      3.16 o
  14   0   2      155.87      173.60      6.00 o
  15   0   2      147.07      169.21      6.11 o
  16   0   2        4.58       10.12      2.42 o
  17   0   2       35.35       44.04      3.74 o
  18   0   2        4.58        1.58      2.25 o
  19   0   2       15.12       12.57      3.33 o
 -19   1   2       14.73       12.29      2.70 o
 -18   1   2        0.01        1.34      1.96 o
 -17   1   2        9.59       11.65      1.95 o
 -16   1   2        2.55        0.08      1.39 o
 -15   1   2       10.71       10.90      1.45 o
 -14   1   2      147.17      157.75      3.65 o
 -13   1   2       70.99       75.10      2.38 o
 -12   1   2      462.04      493.12      7.66 o
 -11   1   2      322.42      322.40      5.30 o
 -10   1   2       53.48       55.40      1.71 o
  -9   1   2      566.94      544.57      8.56 o
  -8   1   2       16.77       16.96      1.09 o
  -7   1   2       24.35       18.66      1.17 o
  -6   1   2      311.14      329.40      7.66 o
  -5   1   2      974.91      700.09    146.58 o
  -4   1   2     3547.90     3449.72     87.28 o
  -3   1   2     6403.84     4549.46   1132.01 o
  -2   1   2     2577.52     2520.22     55.38 o
  -1   1   2     8820.12     8435.53    182.71 o
   0   1   2     3017.55     3083.13     60.41 o
   1   1   2     2485.27     2634.45     57.30 o
   2   1   2      351.03      405.64     11.61 o
   3   1   2    28916.72    27283.25    902.58 o
   4   1   2       15.32       18.51      1.24 o
   5   1   2     1215.21     1210.53     29.41 o
   6   1   2      328.64      348.88      7.91 o
   7   1   2      394.28      333.45      5.13 o
   8   1   2       65.13       73.24      1.77 o
   9   1   2      236.74      251.72      4.22 o
  10   1   2       10.99       15.39      1.19 o
  11   1   2        3.40        6.12      1.07 o
  12   1   2      284.26      270.31      5.48 o
  13   1   2      210.50      213.26      4.77 o
  14   1   2       83.41       90.37      2.95 o
  15   1   2       16.66       19.57      1.87 o
  16   1   2       49.79       47.59      2.60 o
  17   1   2        0.31        0.00      1.43 o
  18   1   2        0.43        0.00      1.56 o
  19   1   2        0.03        0.00      1.84 o
 -19   2   2        0.00        0.68      2.93 o
 -18   2   2        0.38        2.69      2.63 o
 -17   2   2        4.08        3.80      2.48 o
 -16   2   2       31.44       29.89      3.15 o
 -15   2   2        1.64        3.80      1.64 o
 -14   2   2      155.97      164.69      3.91 o
 -13   2   2       37.80       42.37      1.93 o
 -12   2   2        0.10        0.08      0.87 o
 -11   2   2       55.83       61.51      1.99 o
 -10   2   2       25.39       31.03      1.53 o
  -9   2   2      284.76      269.55      9.07 o
  -8   2   2        6.04        7.00      0.95 o
  -7   2   2      989.71     1086.72     35.80 o
  -6   2   2     1872.22     1983.75     62.06 o
  -5   2   2      349.12      362.55     11.99 o
  -4   2   2        5.36        7.84      1.07 o
  -3   2   2     3050.10     3042.61     77.19 o
  -2   2   2     3451.15     3388.24     63.49 o
  -1   2   2     3935.72     3877.20     69.31 o
   0   2   2     3345.11     3297.92     71.94 o
   1   2   2        0.60        0.69      1.53 o
   2   2   2        0.38        0.00      0.63 o
   3   2   2      352.37      364.35      7.23 o
   4   2   2      930.44      902.59     28.17 o
   5   2   2        0.64        2.63      1.06 o
   6   2   2      332.19      330.23      7.37 o
   7   2   2       10.37       11.25      0.99 o
   8   2   2      484.20      540.49      9.86 o
   9   2   2      223.80      207.57      6.41 o
  10   2   2        5.07        5.59      1.03 o
  11   2   2      543.72      547.77      9.00 o
  12   2   2      761.57      750.65     11.98 o
  13   2   2       54.76       59.23      2.54 o
  14   2   2       24.10       28.00      1.87 o
  15   2   2       29.15       29.13      2.14 o
  16   2   2       14.09       15.19      1.95 o
  17   2   2        0.89        1.13      1.55 o
  18   2   2        0.69        0.00      1.59 o
 -18   3   2       40.93       40.87      4.53 o
 -17   3   2        0.64        2.47      2.89 o
 -16   3   2       17.09       22.64      2.74 o
 -15   3   2       45.51       50.63      3.78 o
 -14   3   2       28.78       25.91      2.67 o
 -13   3   2       31.74       40.34      4.22 o
 -12   3   2       45.27       52.59      3.11 o
 -11   3   2        0.82        0.21      1.03 o
 -10   3   2       65.73       66.71      2.49 o
  -9   3   2       21.20       28.52      1.52 o
  -8   3   2        2.23        0.62      0.81 o
  -7   3   2      241.30      213.88      8.65 o
  -6   3   2       35.10       29.63      1.56 o
  -5   3   2       25.78       21.83      1.30 o
  -4   3   2      437.67      421.84      7.83 o
  -3   3   2       59.25       62.83      2.44 o
  -2   3   2      333.82      355.53      7.28 o
  -1   3   2      821.31      941.91     17.67 o
   0   3   2       44.62       48.72      3.51 o
   1   3   2      819.93      875.79     18.14 o
   2   3   2        5.27        1.58      0.71 o
   3   3   2      110.83      103.72      3.30 o
   4   3   2        5.19        8.78      0.79 o
   5   3   2       38.96       42.13      1.63 o
   6   3   2      994.46     1055.42     32.11 o
   7   3   2        0.37        0.00      0.79 o
   8   3   2       99.46       95.80      3.80 o
   9   3   2       47.68       51.45      2.03 o
  10   3   2      166.22      150.34      4.05 o
  11   3   2       25.40       31.93      1.82 o
  12   3   2        6.70        6.06      1.31 o
  13   3   2        5.94        3.50      1.45 o
  14   3   2        0.26        0.00      1.26 o
  15   3   2        2.08        0.00      1.25 o
  16   3   2       21.49       23.04      2.21 o
  17   3   2       23.85       21.64      2.27 o
  18   3   2        3.46        0.99      2.03 o
 -18   4   2        6.41       13.74      3.40 o
 -17   4   2       47.69       50.06      4.24 o
 -16   4   2       26.87       24.85      2.99 o
 -15   4   2       17.71       23.11      3.48 o
 -14   4   2        0.01        0.00      1.63 o
 -13   4   2       40.97       44.29      3.23 o
 -12   4   2       14.17       14.56      2.23 o
 -11   4   2       79.55       73.32      3.91 o
 -10   4   2      293.31      259.23      8.03 o
  -9   4   2      192.31      166.10      5.21 o
  -8   4   2       28.54       28.03      2.02 o
  -7   4   2      493.19      454.05     22.55 o
  -6   4   2        1.53        1.95      0.91 o
  -5   4   2       84.96       75.89      2.76 o
  -4   4   2        7.23        8.96      1.50 o
  -3   4   2      515.68      556.80      9.52 o
  -2   4   2      323.43      416.34      7.43 o
  -1   4   2       83.63       79.22      2.37 o
   0   4   2     1728.54     1823.18     32.81 o
   1   4   2      182.66      190.58      3.98 o
   2   4   2      501.37      524.90      8.42 o
   3   4   2      974.97     1082.55     20.88 o
   4   4   2      253.37      216.49      6.10 o
   5   4   2       14.97       19.09      1.31 o
   6   4   2      269.83      287.97      7.53 o
   7   4   2      285.19      272.15      7.24 o
   8   4   2       56.68       52.93      2.79 o
   9   4   2        0.21        1.35      1.14 o
  10   4   2        0.39        0.82      1.16 o
  11   4   2       29.09       34.63      2.05 o
  12   4   2        3.46        0.93      1.20 o
  13   4   2       43.76       37.93      2.20 o
  14   4   2       44.98       42.02      2.41 o
  15   4   2        0.35        0.00      1.56 o
  16   4   2        0.61        0.00      1.63 o
  17   4   2       10.59       14.29      3.29 o
 -16   5   2        2.33        1.70      2.56 o
 -15   5   2        0.42        1.56      2.12 o
 -14   5   2      127.30      130.10      5.37 o
 -13   5   2        0.02        0.27      1.74 o
 -12   5   2        3.48        3.38      1.95 o
 -11   5   2      120.56      130.03      4.97 o
 -10   5   2        0.30        2.46      1.63 o
  -9   5   2       31.92       33.55      2.86 o
  -8   5   2        5.22        3.93      1.92 o
  -7   5   2        2.88        2.95      1.42 o
  -6   5   2      438.63      393.90      8.77 o
  -5   5   2       99.61       87.69      2.81 o
  -4   5   2       19.08       20.06      1.50 o
  -3   5   2        0.37        1.96      1.00 o
  -2   5   2       89.16       92.47      2.52 o
  -1   5   2       28.43       31.96      3.22 o
   0   5   2        7.97        5.90      1.03 o
   1   5   2      918.91      893.52     13.09 o
   2   5   2      228.31      208.12      3.99 o
   3   5   2       65.91       64.85      2.80 o
   4   5   2       32.85       33.50      1.76 o
   5   5   2      460.70      456.25      7.88 o
   6   5   2       37.01       38.08      2.63 o
   7   5   2      395.52      378.96      6.89 o
   8   5   2       20.62       20.37      2.12 o
   9   5   2       65.56       69.69      2.88 o
  10   5   2        6.44        4.20      1.40 o
  11   5   2       49.97       51.40      4.26 o
  12   5   2       25.01       25.22      2.35 o
  13   5   2        2.05        1.92      1.63 o
  14   5   2       87.38      100.83      4.49 o
  15   5   2        3.28        2.99      2.42 o
  16   5   2       17.96       15.63      3.61 o
 -15   6   2       51.05       44.68      6.11 o
 -14   6   2        5.84        8.22      4.87 o
 -13   6   2        3.38        0.28      2.09 o
 -12   6   2       88.60       75.67      4.45 o
 -11   6   2        1.79        1.52      1.87 o
 -10   6   2       80.14       75.97      4.25 o
  -9   6   2       84.44       72.59      4.11 o
  -8   6   2       20.53       22.36      3.01 o
  -7   6   2      444.74      427.48     10.87 o
  -6   6   2        0.47        4.16      1.97 o
  -5   6   2      593.21      526.58     12.64 o
  -4   6   2      183.36      173.68      5.81 o
  -3   6   2      204.39      181.59      4.69 o
  -2   6   2     1339.54     1228.59     19.92 o
  -1   6   2       53.43       60.70      3.05 o
   0   6   2       39.47       46.47      2.50 o
   1   6   2        0.99        0.00      1.14 o
   2   6   2      102.57      102.46      3.19 o
   3   6   2      118.66      126.06      4.07 o
   4   6   2      242.59      227.66     10.72 o
   5   6   2        8.01        9.31      1.90 o
   6   6   2      135.75      135.40      3.85 o
   7   6   2        2.82        0.00      1.39 o
   8   6   2       16.51       17.92      2.04 o
   9   6   2        2.67        3.41      1.87 o
  10   6   2      224.74      217.05      7.77 o
  11   6   2       15.21       21.81      2.39 o
  12   6   2        0.78        2.55      1.91 o
  13   6   2       56.96       45.48      3.91 o
  14   6   2        0.39        0.00      3.12 o
 -13   7   2        0.02        4.84      3.70 o
 -12   7   2        0.66        0.00      2.81 o
 -11   7   2       59.06       64.66      4.40 o
 -10   7   2       61.98       66.90      4.33 o
  -9   7   2        1.81        8.48      2.44 o
  -8   7   2       32.27       33.53      3.27 o
  -7   7   2       87.90       86.91      5.26 o
  -6   7   2       30.17       39.95      3.40 o
  -5   7   2       20.47       16.04      2.63 o
  -4   7   2       24.56       25.37      2.95 o
  -3   7   2      337.57      316.40      8.90 o
  -2   7   2      279.71      289.09      7.50 o
  -1   7   2      276.80      267.34      7.01 o
   0   7   2       17.21       19.24      2.18 o
   1   7   2      209.61      213.81      5.59 o
   2   7   2       46.66       52.54      2.92 o
   3   7   2        0.25        2.73      1.97 o
   4   7   2       39.30       38.19      3.01 o
   5   7   2        0.27        2.15      1.83 o
   6   7   2       62.00       57.60      3.22 o
   7   7   2       38.16       36.83      2.98 o
   8   7   2       18.42       20.01      2.34 o
   9   7   2      180.99      164.80      8.84 o
  10   7   2        2.56        5.96      2.52 o
  11   7   2       12.64       11.99      2.88 o
  12   7   2        0.04        4.62      3.31 o
 -10   8   2        3.21        2.75      3.95 o
  -9   8   2        2.38        5.55      3.83 o
  -8   8   2        0.01        0.00      2.83 o
  -7   8   2       13.14       11.20      2.75 o
  -6   8   2        8.30        9.21      2.99 o
  -5   8   2        2.75        1.41      2.52 o
  -4   8   2        1.75        0.00      2.55 o
  -3   8   2        0.53        0.84      2.22 o
  -2   8   2      138.94      129.15      7.10 o
  -1   8   2       43.91       41.03      5.59 o
   0   8   2        0.62        0.50      2.47 o
   1   8   2        6.47        2.54      3.52 o
   2   8   2        9.10       14.77      2.78 o
   3   8   2        0.09        1.78      2.00 o
   4   8   2       14.42       15.46      2.58 o
   5   8   2        0.11        3.06      2.20 o
   6   8   2        5.65        4.86      2.38 o
   7   8   2        5.35        2.26      4.16 o
   8   8   2       41.96       43.16      6.25 o
   9   8   2       23.97       38.61      8.48 o
  -5   9   2        0.01        0.00      3.52 o
  -4   9   2       40.50       40.51      8.83 o
  -3   9   2       10.35        4.95      4.25 o
  -2   9   2        3.79        6.71      4.41 o
  -1   9   2        8.84        0.53      3.69 o
   0   9   2        0.00        0.00      3.90 o
   1   9   2       11.92       18.88      4.96 o
   2   9   2        3.32        0.00      3.50 o
   3   9   2        0.53        0.00      3.27 o
   4   9   2        1.11        4.96      3.81 o
   5   9   2        0.43        1.47      5.45 o
 -19   1   3        1.60        2.16      3.00 o
 -18   1   3        6.12        7.41      2.71 o
 -17   1   3       75.06       65.20      3.87 o
 -16   1   3        2.37        2.49      1.77 o
 -15   1   3      205.32      228.08      5.55 o
 -14   1   3      134.18      137.46      3.56 o
 -13   1   3       11.06       12.88      1.28 o
 -12   1   3       45.00       46.41      2.04 o
 -11   1   3      522.52      503.84      7.68 o
 -10   1   3       79.07       95.57      2.15 o
  -9   1   3     1024.84     1078.57     22.25 o
  -8   1   3       22.45       22.01      1.24 o
  -7   1   3     2382.51     1092.66    734.51 o
  -6   1   3      181.47      159.08     36.20 o
  -5   1   3     1291.61     1309.96     26.24 o
  -4   1   3      777.81      830.89     16.90 o
  -3   1   3     2779.01     2652.01     58.01 o
  -2   1   3    12331.09    12789.44    286.35 o
  -1   1   3     4569.17     4159.01     81.56 o
   0   1   3        2.60        2.41      1.07 o
   1   1   3       79.48       42.53      2.39 o
   2   1   3     2526.20     2608.19     79.65 o
   3   1   3     1173.84     1226.92     36.64 o
   4   1   3      818.42      814.40     16.81 o
   5   1   3       16.94       10.03      0.95 o
   6   1   3       69.99       77.86      1.75 o
   7   1   3     1604.99     1730.55     23.61 o
   8   1   3      872.25      836.52     12.86 o
   9   1   3        1.29        0.65      0.77 o
  10   1   3      156.39      153.86      3.28 o
  11   1   3       40.74       48.27      2.18 o
  12   1   3       23.97       19.78      1.55 o
  13   1   3      521.59      509.88      9.21 o
  14   1   3       15.09       14.96      1.68 o
  15   1   3        7.95        7.36      1.60 o
  16   1   3        2.22        1.43      1.42 o
  17   1   3        9.47        8.92      1.84 o
  18   1   3        1.20        2.29      1.69 o
  19   1   3        2.70        4.19      2.47 o
 -19   2   3        0.21        4.66      2.76 o
 -18   2   3       38.87       44.68      4.20 o
 -17   2   3       26.75       33.00      3.06 o
 -16   2   3        4.13        4.21      1.98 o
 -15   2   3        0.84        0.90      1.62 o
 -14   2   3      293.07      279.69      7.80 o
 -13   2   3       78.04       89.02      3.32 o
 -12   2   3      184.25      182.39      9.48 o
 -11   2   3      208.86      208.30      5.14 o
 -10   2   3      128.89      133.19      4.15 o
  -9   2   3        0.53        0.12      0.69 o
  -8   2   3      188.18      168.59      8.46 o
  -7   2   3     1292.55     1315.60     50.23 o
  -6   2   3     5832.38     6014.87    121.86 o
  -5   2   3      140.53      162.68      6.44 o
  -4   2   3       40.68       53.31      7.14 o
  -3   2   3      135.04      141.84      3.91 o
  -2   2   3       41.86       38.92      1.51 o
  -1   2   3     2000.58     2022.78     44.64 o
   0   2   3     2342.97     2331.31     46.17 o
   1   2   3      607.32      623.06     11.75 o
   2   2   3      826.13      589.51    139.80 o
   3   2   3       42.79       36.72      1.76 o
   4   2   3       37.00       59.35      2.61 o
   5   2   3       14.95       10.38      1.01 o
   6   2   3      638.26      600.14     10.63 o
   7   2   3     3810.18     3931.23     66.28 o
   8   2   3      281.29      330.15      5.73 o
   9   2   3        7.92        5.95      1.04 o
  10   2   3      185.51      180.21      3.80 o
  11   2   3       68.58       71.19      2.40 o
  12   2   3      203.80      214.10      4.58 o
  13   2   3       21.41       24.67      1.75 o
  14   2   3       87.15       87.82      2.86 o
  15   2   3       15.30       13.49      1.78 o
  16   2   3       21.01       17.98      2.02 o
  17   2   3        1.62        1.05      1.52 o
  18   2   3        5.20        5.66      2.02 o
 -18   3   3       31.36       41.37      3.63 o
 -17   3   3       48.26       54.31      3.89 o
 -16   3   3       58.58       61.69      3.84 o
 -15   3   3       60.38       75.64      4.03 o
 -14   3   3        0.02        0.00      1.43 o
 -13   3   3        3.69        3.87      1.72 o
 -12   3   3       14.23       15.33      2.08 o
 -11   3   3       43.45       46.83      2.86 o
 -10   3   3       36.02       33.98      2.46 o
  -9   3   3       82.54       76.12      3.08 o
  -8   3   3      114.01      104.57      3.41 o
  -7   3   3       66.11       73.05      2.10 o
  -6   3   3      426.52      450.81     12.47 o
  -5   3   3     5188.09     5334.23     94.97 o
  -4   3   3       96.06       59.94      1.92 o
  -3   3   3     5795.55     5911.45     89.37 o
  -2   3   3      733.64      703.19     11.45 o
  -1   3   3       31.73       41.63      1.68 o
   0   3   3       29.20       30.33      2.21 o
   1   3   3      696.51      678.29     12.83 o
   2   3   3      211.05      288.75      5.61 o
   3   3   3      788.50      799.30     19.30 o
   4   3   3      781.74      792.67     15.91 o
   5   3   3      208.78      199.71      4.95 o
   6   3   3        1.58        0.00      0.84 o
   7   3   3        9.57       12.40      1.38 o
   8   3   3      430.45      396.75     10.40 o
   9   3   3      392.91      366.75     13.42 o
  10   3   3      374.87      363.90     10.48 o
  11   3   3      167.28      175.01      4.03 o
  12   3   3       15.06       18.06      1.91 o
  13   3   3        5.70        6.30      1.42 o
  14   3   3       63.97       63.12      2.67 o
  15   3   3       15.47       13.89      1.77 o
  16   3   3        6.99        9.00      1.90 o
  17   3   3       16.84       19.94      2.31 o
  18   3   3       11.92       11.24      2.39 o
 -18   4   3       35.75       32.66      5.60 o
 -17   4   3       14.52       21.99      3.06 o
 -16   4   3       17.07       25.86      3.11 o
 -15   4   3        0.00        0.00      1.87 o
 -14   4   3        0.36        0.71      1.89 o
 -13   4   3        2.49        2.50      1.85 o
 -12   4   3      285.49      275.85      7.80 o
 -11   4   3      148.27      118.20      4.64 o
 -10   4   3        0.34        0.00      1.43 o
  -9   4   3       46.83       50.61      3.09 o
  -8   4   3      131.41      137.67      5.23 o
  -7   4   3        8.56        8.86      1.37 o
  -6   4   3       78.22       70.90      2.38 o
  -5   4   3      843.15      742.70     13.26 o
  -4   4   3     1280.19     1207.82     20.67 o
  -3   4   3      749.14      833.50     13.70 o
  -2   4   3       97.80       92.99      2.50 o
  -1   4   3        1.80        0.96      0.90 o
   0   4   3     2122.21     2123.85     32.98 o
   1   4   3       85.44      121.81      3.17 o
   2   4   3      237.67      248.43      4.89 o
   3   4   3      238.71      278.54      4.86 o
   4   4   3      138.60      127.19      5.21 o
   5   4   3      117.19      107.83      2.69 o
   6   4   3        0.22        0.00      0.84 o
   7   4   3      249.39      256.27      6.64 o
   8   4   3      345.40      367.33      9.45 o
   9   4   3      106.07       84.79      4.21 o
  10   4   3      213.13      209.70     10.03 o
  11   4   3        6.04        9.88      1.51 o
  12   4   3        4.14        2.61      1.45 o
  13   4   3       69.58       76.64      3.91 o
  14   4   3       10.82        8.62      1.71 o
  15   4   3        2.41        1.05      1.53 o
  16   4   3       20.71       17.18      2.42 o
  17   4   3        0.43        0.00      2.23 o
 -16   5   3        3.34        5.10      3.77 o
 -15   5   3        6.09        3.20      2.19 o
 -14   5   3       33.06       35.70      3.94 o
 -13   5   3      233.04      215.05      9.16 o
 -12   5   3        0.93        1.83      1.84 o
 -11   5   3      250.13      218.09     11.47 o
 -10   5   3        0.36        1.18      1.73 o
  -9   5   3       44.10       38.65      2.96 o
  -8   5   3      108.08      101.97      4.17 o
  -7   5   3        2.47        2.27      1.58 o
  -6   5   3        0.93        0.51      1.48 o
  -5   5   3       90.92       89.75      3.26 o
  -4   5   3      144.89      144.01      3.84 o
  -3   5   3      201.68      187.05      4.55 o
  -2   5   3      127.64      130.00      3.56 o
  -1   5   3      514.03      550.69     10.28 o
   0   5   3       22.88       22.30      1.56 o
   1   5   3        0.26        2.97      0.87 o
   2   5   3      191.39      188.36      3.72 o
   3   5   3      373.90      380.71      7.12 o
   4   5   3      560.72      555.59     12.55 o
   5   5   3       73.09       73.73      2.54 o
   6   5   3      201.16      192.54      4.58 o
   7   5   3       77.91       88.24      4.83 o
   8   5   3      144.90      144.40      5.56 o
   9   5   3        0.28        0.00      1.22 o
  10   5   3      114.10      111.06      3.68 o
  11   5   3        2.25        8.16      1.65 o
  12   5   3        3.65        3.92      2.29 o
  13   5   3        0.09        1.20      1.71 o
  14   5   3       70.06       61.05      3.45 o
  15   5   3        7.31        5.50      2.08 o
  16   5   3        5.32        7.55      2.95 o
 -15   6   3       17.75       19.25      4.80 o
 -14   6   3       48.78       35.01      5.41 o
 -13   6   3        6.70        9.78      2.34 o
 -12   6   3       14.92       12.13      2.54 o
 -11   6   3       51.26       49.45      3.67 o
 -10   6   3        3.65        3.61      1.95 o
  -9   6   3      100.27      103.51      4.70 o
  -8   6   3       41.97       44.80      3.32 o
  -7   6   3       20.06       26.82      2.73 o
  -6   6   3      198.95      187.19      6.15 o
  -5   6   3       11.40       15.88      2.42 o
  -4   6   3        4.47        3.90      2.13 o
  -3   6   3       19.78       20.53      2.52 o
  -2   6   3      292.71      295.59      8.09 o
  -1   6   3       11.37        8.12      1.69 o
   0   6   3       14.13        9.98      1.94 o
   1   6   3       80.43       82.93      3.86 o
   2   6   3       13.59       15.31      1.80 o
   3   6   3      171.41      159.18      4.34 o
   4   6   3       19.34       18.90      1.65 o
   5   6   3       14.28       12.19      1.58 o
   6   6   3       37.46       47.42      3.14 o
   7   6   3        0.69        0.00      1.34 o
   8   6   3        1.51        0.00      1.29 o
   9   6   3       21.72       18.18      2.22 o
  10   6   3        0.03        0.86      1.66 o
  11   6   3        8.90        6.85      1.96 o
  12   6   3        3.53        2.99      1.84 o
  13   6   3       46.24       46.31      3.98 o
  14   6   3        0.55        1.79      2.81 o
 -13   7   3       10.74       13.02      4.56 o
 -12   7   3       12.28       10.55      4.10 o
 -11   7   3       18.41       17.96      2.97 o
 -10   7   3        5.63        3.72      2.27 o
  -9   7   3       25.45       33.06      3.34 o
  -8   7   3       32.87       35.53      3.40 o
  -7   7   3       67.69       55.48      3.88 o
  -6   7   3       11.28       11.49      2.40 o
  -5   7   3        9.60        8.50      2.74 o
  -4   7   3        9.26       10.31      2.68 o
  -3   7   3        4.20        6.02      2.26 o
  -2   7   3      174.17      156.17      5.11 o
  -1   7   3       21.91       25.22      2.57 o
   0   7   3       25.02       35.09      3.15 o
   1   7   3       14.93       20.20      2.27 o
   2   7   3       65.69       74.12      3.38 o
   3   7   3        9.30       12.58      2.06 o
   4   7   3      317.83      303.99      7.09 o
   5   7   3       68.60       57.55      4.87 o
   6   7   3       14.47       17.46      2.63 o
   7   7   3       43.36       58.52      3.81 o
   8   7   3       16.08       17.13      2.23 o
   9   7   3        0.28        1.66      1.90 o
  10   7   3        1.92        4.68      2.06 o
  11   7   3       12.17       23.36      3.25 o
  12   7   3        5.60        5.69      3.52 o
 -10   8   3        3.05        5.16      3.88 o
  -9   8   3        1.34        4.17      3.32 o
  -8   8   3       29.38       35.44      3.64 o
  -7   8   3       11.77        9.54      2.75 o
  -6   8   3        0.19        0.07      2.17 o
  -5   8   3       26.46       28.92      3.45 o
  -4   8   3        2.11        0.00      2.10 o
  -3   8   3      109.74      112.29      5.28 o
  -2   8   3       17.29       25.21      3.78 o
  -1   8   3       12.04       16.04      3.22 o
   0   8   3      135.08      137.26      6.14 o
   1   8   3       16.33       25.01      3.85 o
   2   8   3        0.04        0.83      2.46 o
   3   8   3       22.29       21.31      4.24 o
   4   8   3        9.73       10.78      3.83 o
   5   8   3        5.70        9.59      2.50 o
   6   8   3       11.14        7.32      2.58 o
   7   8   3       24.80       31.11      3.60 o
   8   8   3        0.20        2.54      3.42 o
   9   8   3        3.58        2.25      4.80 o
  -5   9   3        6.14        8.22      3.52 o
  -4   9   3        4.86        5.10      4.06 o
  -3   9   3        0.21        3.20      5.71 o
  -2   9   3        3.58       14.20      5.06 o
  -1   9   3        0.00        4.23      4.03 o
   0   9   3        0.25        3.19      4.63 o
   1   9   3        0.27        5.35      3.99 o
   2   9   3        1.47        0.00      3.85 o
   3   9   3        5.11        4.69      3.43 o
   4   9   3        9.38        5.80      5.11 o
 -19   0   4       29.61       23.37      6.93 o
 -18   0   4        2.03        1.46      3.62 o
 -17   0   4      269.93      276.23     19.13 o
 -16   0   4       46.22       54.74      5.63 o
 -15   0   4       84.13       87.57      4.17 o
 -14   0   4        4.85        3.36      1.83 o
 -13   0   4       20.78       15.06      1.70 o
 -12   0   4       37.58       36.04      2.99 o
 -11   0   4      403.62      446.06      9.79 o
 -10   0   4      530.34      532.89     11.24 o
  -9   0   4     3736.59     3422.68     85.30 o
  -8   0   4     3101.88     3051.03     85.21 o
  -7   0   4     2624.88     2420.50    186.37 o
  -6   0   4      489.30      495.06     16.67 o
  -5   0   4       32.37       28.05      2.10 o
  -4   0   4      198.72      184.40     12.55 o
  -3   0   4     3529.54     3560.44    119.33 o
  -2   0   4     1872.46     1880.69     47.89 o
  -1   0   4       59.71       53.13      2.66 o
   0   0   4     2253.14     1908.88    130.37 o
   1   0   4        5.68       15.33      1.30 o
   2   0   4     6665.60     7048.20    305.31 o
   3   0   4    10365.86     9741.48    244.99 o
   4   0   4     1940.31     2100.28     67.65 o
   5   0   4      704.65      726.92     19.49 o
   6   0   4     3920.64     4195.25     79.22 o
   7   0   4     5165.49     5732.01    107.94 o
   8   0   4     3510.30     3443.74     65.51 o
   9   0   4      248.01      256.42      6.21 o
  10   0   4      274.96      294.34      7.05 o
  11   0   4      169.72      169.01      6.05 o
  12   0   4        0.59        1.97      1.73 o
  13   0   4       24.50       19.81      2.52 o
  14   0   4       37.27       38.15      3.12 o
  15   0   4       56.44       66.98      4.08 o
  16   0   4       14.62       17.05      2.73 o
  17   0   4       19.20       24.08      3.21 o
  18   0   4        7.96       10.75      4.89 o
 -19   1   4        0.01        2.55      3.74 o
 -18   1   4      137.95      160.06     10.60 o
 -17   1   4       20.93       26.38      3.20 o
 -16   1   4       57.31       67.31      3.57 o
 -15   1   4       83.26       84.15      3.15 o
 -14   1   4       21.07       24.61      1.93 o
 -13   1   4       89.68      100.11      3.02 o
 -12   1   4        1.69        1.59      0.81 o
 -11   1   4      113.29      104.30      3.71 o
 -10   1   4      335.93      325.85      7.69 o
  -9   1   4      157.91      157.55      3.93 o
  -8   1   4     1372.81     1412.93     25.47 o
  -7   1   4      422.01      442.64     12.45 o
  -6   1   4       72.76       58.61      5.44 o
  -5   1   4     2293.77     2195.62     43.54 o
  -4   1   4       43.41       50.21      2.02 o
  -3   1   4     1009.35      947.63     19.19 o
  -2   1   4      603.52      635.39     14.59 o
  -1   1   4     3306.87     3331.69     67.02 o
   0   1   4    10453.94    10152.83    223.25 o
   1   1   4        4.11       13.56      1.45 o
   2   1   4      101.04       94.90      5.24 o
   3   1   4      154.22      148.78      4.41 o
   4   1   4     2537.61     2630.37     56.36 o
   5   1   4       75.11       50.18      1.60 o
   6   1   4     1070.69     1165.00     16.15 o
   7   1   4     4807.13     4895.90     65.36 o
   8   1   4        0.10        6.17      2.90 o
   9   1   4      123.51      132.07      2.93 o
  10   1   4       11.24       10.93      1.17 o
  11   1   4      253.71      227.17      4.49 o
  12   1   4      101.49      102.29      2.86 o
  13   1   4      139.25      144.11      3.80 o
  14   1   4       40.99       46.28      2.57 o
  15   1   4       21.34       20.20      1.90 o
  16   1   4        1.87        1.28      1.47 o
  17   1   4        4.25        6.01      1.71 o
  18   1   4        3.68        4.24      1.98 o
 -19   2   4       50.47       57.43      6.43 o
 -18   2   4        3.66        1.52      2.56 o
 -17   2   4        8.00        3.86      2.08 o
 -16   2   4       63.25       65.83      3.96 o
 -15   2   4        0.13        0.00      1.69 o
 -14   2   4        4.54        5.16      1.82 o
 -13   2   4       19.18       19.26      2.15 o
 -12   2   4       36.84       42.12      3.82 o
 -11   2   4       11.43       13.00      1.78 o
 -10   2   4      166.08      161.79      7.05 o
  -9   2   4      164.96      159.79      3.76 o
  -8   2   4      158.45      136.36      3.29 o
  -7   2   4       33.42       39.14      1.79 o
  -6   2   4      280.73      237.47      8.68 o
  -5   2   4       26.67       21.83      1.24 o
  -4   2   4      996.48      987.02     22.58 o
  -3   2   4      396.71      421.77     10.32 o
  -2   2   4      833.86      868.13     17.65 o
  -1   2   4       76.34       82.39      3.04 o
   0   2   4      575.51      626.01     13.06 o
   1   2   4      164.99      140.70      3.61 o
   2   2   4      311.49      334.38      9.38 o
   3   2   4        1.87        0.64      1.13 o
   4   2   4       70.95       78.01      2.20 o
   5   2   4       32.92       47.87      1.59 o
   6   2   4      806.74      826.24     15.22 o
   7   2   4       68.51       67.35      2.03 o
   8   2   4      203.30      177.56      3.66 o
   9   2   4        6.45        7.45      1.64 o
  10   2   4        2.98        1.77      1.29 o
  11   2   4      151.61      151.98      3.59 o
  12   2   4       83.41       79.98      2.67 o
  13   2   4        1.51        1.74      2.02 o
  14   2   4       64.08       57.37      2.68 o
  15   2   4        0.44        2.00      1.49 o
  16   2   4       32.11       32.08      2.37 o
  17   2   4        0.39        0.00      1.61 o
  18   2   4        0.53        0.00      2.01 o
 -18   3   4        5.39        9.82      2.59 o
 -17   3   4        0.13        0.87      2.00 o
 -16   3   4        2.30        1.72      1.98 o
 -15   3   4        4.33        7.70      3.19 o
 -14   3   4       31.30       32.11      2.83 o
 -13   3   4       23.19       21.44      2.45 o
 -12   3   4       11.16       16.73      2.19 o
 -11   3   4      225.37      219.18      8.15 o
 -10   3   4      365.24      358.14     10.70 o
  -9   3   4        7.77        5.90      1.26 o
  -8   3   4       57.14       60.94      2.44 o
  -7   3   4      316.36      311.32      8.33 o
  -6   3   4        0.48        1.90      0.65 o
  -5   3   4     1002.77      987.10     20.12 o
  -4   3   4     1749.62     1724.84     28.54 o
  -3   3   4        2.72        7.59      1.17 o
  -2   3   4        9.67       14.79      1.18 o
  -1   3   4        0.95        0.00      0.68 o
   0   3   4        0.28        0.53      0.66 o
   1   3   4     2422.80     2676.93     41.01 o
   2   3   4      882.46      889.75     15.28 o
   3   3   4      328.17      355.33      6.36 o
   4   3   4        4.68        2.10      0.67 o
   5   3   4      152.13      167.18      4.63 o
   6   3   4        6.75        6.65      0.99 o
   7   3   4        0.67        0.00      0.81 o
   8   3   4        2.72        4.20      1.06 o
   9   3   4       90.41       85.84      2.64 o
  10   3   4      498.40      493.07     10.82 o
  11   3   4       51.08       54.31      2.36 o
  12   3   4       12.22       11.97      1.54 o
  13   3   4        0.18        0.00      1.19 o
  14   3   4        4.84        3.08      1.67 o
  15   3   4       16.41       19.46      2.17 o
  16   3   4        3.06        1.86      1.62 o
  17   3   4        0.19        0.00      1.89 o
 -17   4   4       10.09       17.92      3.16 o
 -16   4   4        2.88        5.94      2.36 o
 -15   4   4       60.63       58.10      3.90 o
 -14   4   4        2.66        2.42      1.89 o
 -13   4   4        2.37        3.29      1.92 o
 -12   4   4       30.43       30.75      3.42 o
 -11   4   4      174.57      159.34      6.31 o
 -10   4   4       14.09       16.37      2.40 o
  -9   4   4        3.18        2.93      1.52 o
  -8   4   4        7.63        5.11      1.36 o
  -7   4   4      212.47      180.71      6.66 o
  -6   4   4      153.97      148.30      4.17 o
  -5   4   4        1.31        1.30      0.89 o
  -4   4   4       28.96       32.10      1.78 o
  -3   4   4      296.02      328.58      6.62 o
  -2   4   4        5.07        4.85      0.92 o
  -1   4   4       34.61       36.77      1.66 o
   0   4   4       12.86       10.22      1.12 o
   1   4   4      401.68      435.52      7.76 o
   2   4   4      196.69      246.82      5.23 o
   3   4   4       25.32       28.70      1.34 o
   4   4   4     1715.50     1793.19     36.93 o
   5   4   4       88.61      112.62      3.57 o
   6   4   4        7.32        6.67      1.35 o
   7   4   4      277.05      302.39      8.70 o
   8   4   4        5.06        3.88      1.27 o
   9   4   4      208.32      210.32      8.75 o
  10   4   4        0.01        0.00      1.24 o
  11   4   4       12.13       14.32      1.69 o
  12   4   4        4.42        5.34      1.51 o
  13   4   4        0.76        0.54      1.40 o
  14   4   4       13.06       12.43      1.92 o
  15   4   4        0.24        0.00      1.48 o
  16   4   4        1.62        0.00      1.82 o
 -16   5   4        0.64        2.79      3.90 o
 -15   5   4        5.79        6.90      2.27 o
 -14   5   4       51.77       44.01      3.79 o
 -13   5   4        6.81        0.00      1.88 o
 -12   5   4       39.39       35.91      5.09 o
 -11   5   4       24.16       34.86      3.02 o
 -10   5   4      390.87      324.71      8.86 o
  -9   5   4       27.45       28.55      2.96 o
  -8   5   4       40.60       37.16      2.95 o
  -7   5   4      740.35      664.15     14.99 o
  -6   5   4      243.07      223.05      5.84 o
  -5   5   4        0.11        1.23      1.24 o
  -4   5   4       62.12       67.64      2.95 o
  -3   5   4        1.14        1.69      1.26 o
  -2   5   4      214.83      184.70      4.55 o
  -1   5   4       26.44       30.23      1.90 o
   0   5   4      220.61      233.49      4.86 o
   1   5   4      165.77      158.88      3.75 o
   2   5   4       71.37       71.54      2.61 o
   3   5   4       32.73       39.48      1.89 o
   4   5   4       50.32       47.13      2.12 o
   5   5   4      464.73      427.10     38.06 o
   6   5   4      199.15      198.87      4.87 o
   7   5   4      307.45      307.53      7.62 o
   8   5   4       11.13        9.16      1.60 o
   9   5   4      164.98      165.39      6.97 o
  10   5   4       29.92       33.61      2.55 o
  11   5   4       45.00       40.30      3.09 o
  12   5   4       12.00       13.12      1.95 o
  13   5   4      117.48      122.18      4.81 o
  14   5   4       11.47       11.72      2.10 o
  15   5   4        7.44        5.83      2.34 o
 -15   6   4        2.32        0.00      4.63 o
 -14   6   4        4.90       11.26      4.28 o
 -13   6   4        1.03        2.43      2.07 o
 -12   6   4        4.88        7.36      2.33 o
 -11   6   4      159.63      158.61      5.94 o
 -10   6   4        0.28        1.84      1.84 o
  -9   6   4       21.27       19.54      2.67 o
  -8   6   4      260.75      233.05      7.20 o
  -7   6   4       50.49       50.49      3.43 o
  -6   6   4       42.02       43.75      3.32 o
  -5   6   4      102.42       96.06      3.92 o
  -4   6   4       92.20       91.06      3.98 o
  -3   6   4     1043.69     1006.27     19.63 o
  -2   6   4      141.08      143.43      4.56 o
  -1   6   4      778.25      681.19     13.95 o
   0   6   4        2.65       10.97      1.82 o
   1   6   4      255.63      231.31      5.63 o
   2   6   4      642.98      625.86     14.24 o
   3   6   4       35.79       44.07      2.54 o
   4   6   4       34.85       35.76      2.53 o
   5   6   4       22.55       21.86      2.25 o
   6   6   4        3.35        3.03      1.41 o
   7   6   4       46.75       57.55      2.80 o
   8   6   4       12.89       13.19      1.97 o
   9   6   4       34.01       46.56      2.61 o
  10   6   4       78.13       87.68      3.63 o
  11   6   4        1.01        2.51      1.82 o
  12   6   4       18.93       16.50      2.82 o
  13   6   4        3.30        4.13      2.07 o
  14   6   4       38.86       34.32      4.57 o
 -13   7   4       14.87       17.73      4.85 o
 -12   7   4       71.44       65.76     10.56 o
 -11   7   4       59.80       65.66      4.51 o
 -10   7   4       67.51       65.32      4.41 o
  -9   7   4        0.02        0.32      2.15 o
  -8   7   4       19.76       16.81      2.79 o
  -7   7   4        6.60        9.57      2.46 o
  -6   7   4       48.64       45.90      3.61 o
  -5   7   4        4.06        3.01      2.08 o
  -4   7   4        2.46        0.00      1.83 o
  -3   7   4      122.59      115.69      4.35 o
  -2   7   4      196.05      179.38      5.50 o
  -1   7   4       44.08       46.93      3.48 o
   0   7   4       95.92       92.62      4.56 o
   1   7   4      200.67      184.02      6.32 o
   2   7   4      231.84      221.58      6.93 o
   3   7   4        4.38        3.27      1.86 o
   4   7   4        0.20        1.25      1.95 o
   5   7   4       58.52       63.47      3.27 o
   6   7   4       20.98       23.05      2.40 o
   7   7   4        8.79       10.21      2.41 o
   8   7   4        8.78       14.01      2.55 o
   9   7   4        4.58        4.70      2.15 o
  10   7   4       62.48       51.44      3.72 o
  11   7   4        9.22       11.67      2.54 o
 -10   8   4       13.59       16.32      5.26 o
  -9   8   4        0.31        1.93      3.57 o
  -8   8   4        1.37        5.95      2.79 o
  -7   8   4       24.17       27.87      3.36 o
  -6   8   4       25.49       27.29      3.30 o
  -5   8   4        3.72        5.09      2.45 o
  -4   8   4       10.85       11.24      2.64 o
  -3   8   4        0.45        0.00      2.51 o
  -2   8   4        7.10       10.10      3.86 o
  -1   8   4        0.01        1.54      2.23 o
   0   8   4       73.85       77.09      4.64 o
   1   8   4       30.32       29.85      3.26 o
   2   8   4       37.34       43.27      3.98 o
   3   8   4        6.06        2.10      2.75 o
   4   8   4        1.59        1.55      3.36 o
   5   8   4        0.04        4.29      2.90 o
   6   8   4       11.34        6.67      3.61 o
   7   8   4       14.04       13.08      3.66 o
   8   8   4        2.47        2.98      2.63 o
  -4   9   4        1.32        3.59      3.41 o
  -3   9   4        0.34        0.00      3.69 o
  -2   9   4       41.85       37.65      7.62 o
  -1   9   4       52.13       51.07      9.35 o
   0   9   4        0.03        0.00      4.24 o
   1   9   4        0.82        0.00      3.66 o
   2   9   4        0.82        0.00      4.85 o
   3   9   4        1.43        2.08      4.93 o
 -19   1   5        3.88        1.36      5.41 o
 -18   1   5        0.18        0.00      3.20 o
 -17   1   5        7.37        5.78      3.66 o
 -16   1   5       26.70       26.21      2.59 o
 -15   1   5       16.90       20.50      2.30 o
 -14   1   5       42.85       46.59      2.89 o
 -13   1   5      276.77      245.93      7.54 o
 -12   1   5        7.09        6.74      1.18 o
 -11   1   5      247.99      236.72      6.90 o
 -10   1   5      110.47      100.09      2.78 o
  -9   1   5       37.38       45.76      1.82 o
  -8   1   5        0.10        0.00      0.66 o
  -7   1   5     2671.94     2672.92     77.92 o
  -6   1   5      373.42      369.20      8.26 o
  -5   1   5      780.58      872.60     16.27 o
  -4   1   5      291.17      342.38     11.22 o
  -3   1   5     1977.81     1964.20     39.08 o
  -2   1   5      670.53      729.37     15.03 o
  -1   1   5     3828.46     3740.40    115.32 o
   0   1   5      319.26      366.68     18.24 o
   1   1   5       17.58       23.03      1.38 o
   2   1   5     1522.42     1479.00    115.38 o
   3   1   5     2596.18     2637.00     70.84 o
   4   1   5       26.81       19.43      1.16 o
   5   1   5        0.86        3.23      0.72 o
   6   1   5     1621.51     1727.43     27.88 o
   7   1   5      312.23      286.46      4.74 o
   8   1   5        0.81        1.17      0.90 o
   9   1   5       34.64       35.41      1.93 o
  10   1   5        4.55        4.78      1.07 o
  11   1   5      158.73      148.78      3.45 o
  12   1   5       82.07       76.05      2.67 o
  13   1   5        0.03        0.00      1.15 o
  14   1   5       21.05       22.50      2.22 o
  15   1   5        1.81        1.20      1.41 o
  16   1   5        0.49        0.93      1.44 o
  17   1   5       41.82       37.73      2.63 o
  18   1   5       11.89       15.08      3.28 o
 -19   2   5        4.42        4.21      3.14 o
 -18   2   5        4.87        4.99      2.51 o
 -17   2   5       59.26       66.49      3.93 o
 -16   2   5       11.60       14.11      2.37 o
 -15   2   5        0.34        0.00      1.58 o
 -14   2   5      215.46      212.58      9.02 o
 -13   2   5        2.82        1.42      1.61 o
 -12   2   5      382.79      357.23      9.15 o
 -11   2   5      158.20      152.81      4.24 o
 -10   2   5      287.41      259.08      8.72 o
  -9   2   5      136.51      130.26      3.65 o
  -8   2   5       58.17       58.45      1.99 o
  -7   2   5      628.58      557.63     10.84 o
  -6   2   5      333.05      409.63      8.22 o
  -5   2   5      127.39      122.54      3.23 o
  -4   2   5      490.90      594.92     12.61 o
  -3   2   5      285.58      293.79      7.67 o
  -2   2   5     3436.41     3418.56     74.99 o
  -1   2   5      135.19      139.48      3.64 o
   0   2   5     1971.01     1889.30     37.70 o
   1   2   5      931.56      950.47     19.48 o
   2   2   5       57.10       70.24      2.27 o
   3   2   5      697.70      736.33     20.56 o
   4   2   5      526.06      482.61     12.63 o
   5   2   5       88.66       68.47      1.93 o
   6   2   5      203.03      192.03      3.87 o
   7   2   5        1.35        0.00      0.79 o
   8   2   5       44.35       46.31      1.85 o
   9   2   5        1.51        5.83      1.15 o
  10   2   5        0.28        0.54      1.05 o
  11   2   5      666.38      616.15     11.21 o
  12   2   5       44.93       58.64      2.42 o
  13   2   5        3.06        1.96      1.21 o
  14   2   5       31.82       31.47      2.24 o
  15   2   5        1.62        3.62      1.55 o
  16   2   5       74.12       73.56      3.30 o
  17   2   5        4.48        4.71      2.07 o
 -18   3   5       41.29       45.83      5.66 o
 -17   3   5       98.26      109.03      8.05 o
 -16   3   5        0.44        0.00      1.86 o
 -15   3   5       86.95       96.36      4.55 o
 -14   3   5       74.09       77.19      4.00 o
 -13   3   5        4.28        3.65      1.81 o
 -12   3   5      279.40      250.96      7.09 o
 -11   3   5      467.62      447.38     14.00 o
 -10   3   5       25.04       21.35      1.89 o
  -9   3   5      173.80      174.63      6.82 o
  -8   3   5        9.86        9.71      1.58 o
  -7   3   5       64.35       59.73      2.82 o
  -6   3   5       49.10       46.62      2.26 o
  -5   3   5      310.04      291.94      6.48 o
  -4   3   5     1683.19     1493.71     24.89 o
  -3   3   5     1818.93     1886.28     31.06 o
  -2   3   5      988.67     1011.32     17.22 o
  -1   3   5      458.47      486.74      8.86 o
   0   3   5       48.52       69.58      2.14 o
   1   3   5     2581.56     2755.50     45.10 o
   2   3   5     1516.50     1505.86     27.49 o
   3   3   5      582.40      605.57     10.09 o
   4   3   5       26.11       30.81      1.69 o
   5   3   5       69.62       89.26      3.10 o
   6   3   5       59.41       71.18      2.19 o
   7   3   5       48.56       52.63      2.13 o
   8   3   5      198.21      196.34      4.60 o
   9   3   5      208.30      218.42      7.91 o
  10   3   5      440.78      423.51     14.39 o
  11   3   5      116.27      107.94      3.11 o
  12   3   5        1.49        1.78      1.32 o
  13   3   5        0.90        0.00      1.25 o
  14   3   5       76.05       71.82      2.99 o
  15   3   5        4.75        4.85      1.78 o
  16   3   5       46.48       45.13      3.27 o
  17   3   5        5.88        0.00      2.04 o
 -17   4   5        6.97        9.86      2.88 o
 -16   4   5       27.56       33.20      3.33 o
 -15   4   5        2.58        2.48      2.06 o
 -14   4   5       92.39       99.57      4.65 o
 -13   4   5        2.88        5.19      2.05 o
 -12   4   5       10.19       22.00      2.51 o
 -11   4   5       56.66       60.68      3.43 o
 -10   4   5       63.84       66.33      3.53 o
  -9   4   5        0.06        0.00      1.51 o
  -8   4   5      151.73      151.55      4.48 o
  -7   4   5      291.77      274.99      8.68 o
  -6   4   5       74.33       70.96      4.56 o
  -5   4   5      123.55      124.97      3.76 o
  -4   4   5      144.26      148.37      4.15 o
  -3   4   5       76.59       66.33      2.63 o
  -2   4   5       21.88       31.06      1.72 o
  -1   4   5        2.81        2.68      0.98 o
   0   4   5      108.10       96.77      2.58 o
   1   4   5        6.89        6.98      1.22 o
   2   4   5       16.59       19.65      1.82 o
   3   4   5        3.92        1.97      0.79 o
   4   4   5      612.90      603.99     11.76 o
   5   4   5        4.41        3.35      1.02 o
   6   4   5      158.25      155.06      5.94 o
   7   4   5      146.33      146.75      5.73 o
   8   4   5        6.97        6.04      1.40 o
   9   4   5       72.39       78.43      3.02 o
  10   4   5       57.52       65.11      4.10 o
  11   4   5       15.82       14.55      1.80 o
  12   4   5        1.90        3.61      1.55 o
  13   4   5        0.01        0.00      1.45 o
  14   4   5        3.66        2.65      1.60 o
  15   4   5        4.62        1.48      1.70 o
  16   4   5        2.29        0.00      2.31 o
 -16   5   5       10.82        8.37      5.50 o
 -15   5   5       26.12       24.92      3.10 o
 -14   5   5       36.73       32.60      3.23 o
 -13   5   5        1.33        4.29      2.09 o
 -12   5   5        0.00        0.00      1.82 o
 -11   5   5       65.89       62.24      3.85 o
 -10   5   5        0.12        0.00      1.54 o
  -9   5   5      682.53      640.52     14.82 o
  -8   5   5        4.11        2.62      1.95 o
  -7   5   5      870.88      777.38     15.62 o
  -6   5   5      139.63      135.11      4.85 o
  -5   5   5      149.06      148.99      4.52 o
  -4   5   5      221.61      202.09      5.42 o
  -3   5   5       51.12       50.78      2.67 o
  -2   5   5       28.40       34.65      2.23 o
  -1   5   5      145.14      135.25      4.03 o
   0   5   5        1.57        0.00      1.02 o
   1   5   5      209.76      217.60      4.64 o
   2   5   5       20.09       28.85      1.94 o
   3   5   5      227.46      223.23      6.22 o
   4   5   5        7.00        4.71      1.30 o
   5   5   5       91.11       87.51      2.88 o
   6   5   5      145.51      153.25      5.70 o
   7   5   5      268.60      269.67      7.46 o
   8   5   5      305.43      300.15     10.47 o
   9   5   5       85.33       89.87      3.61 o
  10   5   5       61.00       72.57      3.22 o
  11   5   5        9.27        8.16      1.84 o
  12   5   5       93.47       84.72      3.42 o
  13   5   5       28.80       30.58      3.22 o
  14   5   5        0.15        0.00      1.59 o
  15   5   5        0.19        0.00      2.00 o
 -14   6   5        9.36       16.44      4.36 o
 -13   6   5        2.69        0.93      1.92 o
 -12   6   5        0.86        4.28      2.14 o
 -11   6   5       17.48       25.46      3.01 o
 -10   6   5      177.21      158.02      5.87 o
  -9   6   5        3.59        4.97      2.06 o
  -8   6   5       91.97       87.92      4.46 o
  -7   6   5       47.11       50.55      3.61 o
  -6   6   5       30.34       38.79      3.26 o
  -5   6   5      140.74      131.91      5.09 o
  -4   6   5      601.36      551.21     11.92 o
  -3   6   5      251.03      236.82      6.34 o
  -2   6   5       31.06       26.85      2.35 o
  -1   6   5        0.07        1.88      2.06 o
   0   6   5       61.71       71.28      5.57 o
   1   6   5      122.81      118.69      4.61 o
   2   6   5        0.50        3.08      1.87 o
   3   6   5        7.66        5.14      1.71 o
   4   6   5        0.01        0.69      1.38 o
   5   6   5        0.07        0.00      1.46 o
   6   6   5       43.14       37.93      2.63 o
   7   6   5       20.94       22.08      2.43 o
   8   6   5      103.38      110.38      5.30 o
   9   6   5       25.10       34.55      2.48 o
  10   6   5       24.99       20.94      2.53 o
  11   6   5       12.64       14.39      2.11 o
  12   6   5        0.19        1.83      1.80 o
  13   6   5       26.27       21.52      3.17 o
 -12   7   5       12.57       13.87      9.52 o
 -11   7   5       24.27       20.45      3.85 o
 -10   7   5       11.41        7.79      2.39 o
  -9   7   5        3.95        5.03      2.41 o
  -8   7   5        0.88        2.17      2.27 o
  -7   7   5       32.11       32.76      3.30 o
  -6   7   5       11.29        8.08      2.34 o
  -5   7   5        4.77        5.31      2.07 o
  -4   7   5        5.76        2.50      2.05 o
  -3   7   5      179.99      162.86      5.78 o
  -2   7   5       64.58       59.13      3.44 o
  -1   7   5        2.30        1.53      2.01 o
   0   7   5        2.90        5.57      2.23 o
   1   7   5        0.18        0.00      1.70 o
   2   7   5       42.04       47.04      3.50 o
   3   7   5       24.95       27.17      3.15 o
   4   7   5        1.93        1.76      2.59 o
   5   7   5       13.06       13.64      2.44 o
   6   7   5       87.88       91.43      3.86 o
   7   7   5        0.69        1.64      1.99 o
   8   7   5       74.52       72.87      6.08 o
   9   7   5        1.81        4.48      2.52 o
  10   7   5        0.61        0.00      2.60 o
  11   7   5        6.58       11.84      3.62 o
  -9   8   5        4.37       12.76      4.65 o
  -8   8   5        8.78        7.18      3.02 o
  -7   8   5        8.24       10.37      2.91 o
  -6   8   5       17.99       27.21      3.37 o
  -5   8   5       25.11       28.88      3.34 o
  -4   8   5        5.29        6.26      2.48 o
  -3   8   5        0.16        0.00      2.34 o
  -2   8   5       12.65       15.33      3.22 o
  -1   8   5      142.34      134.07      5.65 o
   0   8   5       89.90      102.93      5.42 o
   1   8   5        9.05        9.89      2.59 o
   2   8   5        5.60       10.67      2.66 o
   3   8   5       11.66       22.02      4.92 o
   4   8   5        7.92        7.86      2.96 o
   5   8   5        0.50        1.47      2.99 o
   6   8   5        0.57        2.99      3.49 o
   7   8   5       21.15       19.46     12.72 o
   8   8   5        2.88        7.02      4.11 o
  -2   9   5        0.74        0.64      3.18 o
  -1   9   5       29.71       26.20      5.57 o
   0   9   5        0.60        0.00      3.51 o
   1   9   5        1.86        1.69      3.85 o
 -15   0   6      223.84      224.94     17.75 o
 -14   0   6       69.39       69.73      4.34 o
 -13   0   6      543.33      522.87     15.31 o
 -12   0   6      275.15      242.23      8.18 o
 -11   0   6      165.17      175.82      6.41 o
 -10   0   6       29.54       27.60      2.02 o
  -9   0   6       65.11       78.75      4.01 o
  -8   0   6      107.84      125.10      5.75 o
  -7   0   6      353.24      366.95     13.20 o
  -6   0   6      269.66      330.98      9.66 o
  -5   0   6     2514.16     2426.97     62.09 o
  -4   0   6     3303.49     3667.94     92.94 o
  -3   0   6     6217.63     6992.41    176.30 o
  -2   0   6      846.80      891.00     31.90 o
  -1   0   6      162.51      207.83     10.04 o
   0   0   6        2.05        1.48      1.69 o
   1   0   6      223.77      210.56      8.15 o
   2   0   6      235.05      222.77      9.09 o
   3   0   6       45.06       44.79      2.66 o
   4   0   6      329.10      315.05      7.03 o
   5   0   6      467.30      464.79     11.14 o
   6   0   6       46.56       50.21      2.29 o
   7   0   6     2562.47     2215.29     42.73 o
   8   0   6      177.70      174.30      4.74 o
   9   0   6      667.39      629.93     13.39 o
  10   0   6       82.16       65.43      3.30 o
  11   0   6      181.71      156.92      5.63 o
  12   0   6       31.67       28.22      2.70 o
  13   0   6        0.01        0.00      2.14 o
  14   0   6        1.57        0.00      1.95 o
  15   0   6       20.68       20.08      2.85 o
  16   0   6        0.06        0.00      2.58 o
  17   0   6        0.79        0.00      3.03 o
 -19   1   6        1.51        0.00      4.16 o
 -18   1   6        1.19        5.78      3.88 o
 -17   1   6      136.31      143.39      8.23 o
 -16   1   6        2.04        0.33      2.26 o
 -15   1   6        1.87        0.84      2.23 o
 -14   1   6      277.67      283.35      8.24 o
 -13   1   6      255.20      249.61      7.76 o
 -12   1   6      142.86      139.97      4.38 o
 -11   1   6      230.50      221.99      4.99 o
 -10   1   6      247.76      230.44      5.00 o
  -9   1   6      439.31      434.24      8.17 o
  -8   1   6      217.42      222.59      5.04 o
  -7   1   6     1517.03     1466.59     30.47 o
  -6   1   6        4.96        2.06      0.84 o
  -5   1   6        0.04        0.93      0.71 o
  -4   1   6     2423.20     2462.58     48.90 o
  -3   1   6       67.08       57.14      2.04 o
  -2   1   6      285.33      279.87      6.44 o
  -1   1   6     3095.37     3046.60     54.79 o
   0   1   6      691.86      720.32     13.63 o
   1   1   6        0.63        5.62      2.30 o
   2   1   6      299.74      283.70      6.55 o
   3   1   6      371.13      357.25      6.89 o
   4   1   6     2372.84     2350.70     56.44 o
   5   1   6      822.51      856.59     12.20 o
   6   1   6      374.21      377.68      5.96 o
   7   1   6      122.84      109.95      2.45 o
   8   1   6      882.99      910.73     13.86 o
   9   1   6        8.08        5.45      1.01 o
  10   1   6      106.20      111.81      2.93 o
  11   1   6      640.16      604.93     10.53 o
  12   1   6       79.82       79.17      2.80 o
  13   1   6       26.79       21.06      2.51 o
  14   1   6       10.97        7.64      1.55 o
  15   1   6       10.77        9.81      1.77 o
  16   1   6       25.73       28.88      2.27 o
  17   1   6       10.50       16.27      2.74 o
 -19   2   6        0.49        0.00      3.41 o
 -18   2   6       42.51       40.94      4.62 o
 -17   2   6        1.16        3.79      2.29 o
 -16   2   6       40.68       40.00      3.21 o
 -15   2   6       13.59       25.39      2.61 o
 -14   2   6       32.91       33.27      2.76 o
 -13   2   6        2.02        2.17      1.67 o
 -12   2   6      158.46      141.80      5.98 o
 -11   2   6       72.06       75.76      4.66 o
 -10   2   6       82.38       78.06      3.27 o
  -9   2   6      115.00      102.00      3.24 o
  -8   2   6        2.37        3.28      1.03 o
  -7   2   6        4.61        4.10      1.04 o
  -6   2   6       69.98       64.91      2.17 o
  -5   2   6      171.55      167.26      4.09 o
  -4   2   6       83.76       90.46      2.72 o
  -3   2   6        4.33        3.80      0.97 o
  -2   2   6       71.45       90.09      2.53 o
  -1   2   6     2154.39     2302.24     37.68 o
   0   2   6       92.42       85.45      2.26 o
   1   2   6       61.09       72.80      2.12 o
   2   2   6      583.12      586.54     11.51 o
   3   2   6      443.76      301.32     78.89 o
   4   2   6      731.76      744.29     17.43 o
   5   2   6       43.77       37.26      1.64 o
   6   2   6      163.67      155.23      4.49 o
   7   2   6       28.48       32.64      1.59 o
   8   2   6        0.51        0.00      1.25 o
   9   2   6       84.02       82.34      2.62 o
  10   2   6      327.07      301.57      5.85 o
  11   2   6        9.40       12.19      1.54 o
  12   2   6      117.04      110.10      3.14 o
  13   2   6       42.97       43.99      2.42 o
  14   2   6       40.14       37.65      2.61 o
  15   2   6        5.46        3.08      1.68 o
  16   2   6        4.84        5.73      1.80 o
  17   2   6        0.80        0.00      1.98 o
 -18   3   6       12.47       16.05      3.13 o
 -17   3   6        8.33        9.04      2.47 o
 -16   3   6       31.28       26.20      2.88 o
 -15   3   6        0.19        0.32      1.88 o
 -14   3   6        4.49       11.59      2.29 o
 -13   3   6        5.92        4.13      1.87 o
 -12   3   6        1.10        5.80      1.90 o
 -11   3   6        1.57        4.76      1.49 o
 -10   3   6        1.76        0.58      1.15 o
  -9   3   6       42.65       51.61      3.24 o
  -8   3   6      150.46      132.94      3.90 o
  -7   3   6       22.99       18.10      1.63 o
  -6   3   6      549.50      552.51     11.09 o
  -5   3   6      356.98      370.37      7.91 o
  -4   3   6      125.49      137.08      3.80 o
  -3   3   6      657.03      681.05     13.12 o
  -2   3   6      719.17      758.24     14.37 o
  -1   3   6      155.48      157.19      3.63 o
   0   3   6     1334.60     1468.32     24.68 o
   1   3   6       37.85       48.05      1.74 o
   2   3   6      114.56      147.57      3.80 o
   3   3   6      202.65      210.10      6.71 o
   4   3   6      292.61      289.69     12.89 o
   5   3   6      171.36      155.72      5.28 o
   6   3   6       19.74       25.08      1.54 o
   7   3   6      190.41      191.31      6.37 o
   8   3   6       57.67       62.39      2.62 o
   9   3   6        3.42        1.57      1.28 o
  10   3   6        9.10        8.02      1.50 o
  11   3   6       66.42       63.78      3.31 o
  12   3   6       20.42       23.92      1.92 o
  13   3   6        4.18        5.95      1.53 o
  14   3   6       28.64       21.32      2.18 o
  15   3   6        2.15        0.00      1.54 o
  16   3   6        2.96        0.00      2.01 o
 -17   4   6        4.28        5.50      3.14 o
 -16   4   6       21.78       25.82      3.53 o
 -15   4   6       20.29       18.22      2.77 o
 -14   4   6       89.25       83.74      4.37 o
 -13   4   6       29.05       30.60      3.13 o
 -12   4   6       50.81       45.59      3.29 o
 -11   4   6       35.55       40.93      3.04 o
 -10   4   6        0.54        0.00      1.51 o
  -9   4   6       65.98       69.59      3.21 o
  -8   4   6       70.66       53.45      3.18 o
  -7   4   6     1500.37     1366.94     25.43 o
  -6   4   6      625.22      561.42     11.58 o
  -5   4   6      430.71      424.24      9.12 o
  -4   4   6      211.31      189.54      4.93 o
  -3   4   6       23.48       29.24      2.00 o
  -2   4   6        6.36        2.21      1.11 o
  -1   4   6       50.79       57.52      2.51 o
   0   4   6        8.01       12.51      1.30 o
   1   4   6        9.45        7.22      1.13 o
   2   4   6        0.05        1.14      0.75 o
   3   4   6       10.33       10.71      1.12 o
   4   4   6        0.28        0.30      0.90 o
   5   4   6      251.09      213.81     32.91 o
   6   4   6        0.06        0.74      1.06 o
   7   4   6       43.15       44.40      2.25 o
   8   4   6      773.48      788.42     22.47 o
   9   4   6      213.40      232.38      7.89 o
  10   4   6      111.87      112.99      4.29 o
  11   4   6       43.23       56.35      3.82 o
  12   4   6        6.23        5.42      1.62 o
  13   4   6       19.53       19.31      2.11 o
  14   4   6       13.06       14.76      2.02 o
  15   4   6        3.09        0.00      1.80 o
 -16   5   6       15.63        8.96      6.54 o
 -15   5   6       54.04       62.51      5.03 o
 -14   5   6       25.59       23.13      2.96 o
 -13   5   6       21.82       20.08      2.86 o
 -12   5   6        0.66        0.03      1.79 o
 -11   5   6        3.29        7.29      2.14 o
 -10   5   6       53.34       58.58      3.63 o
  -9   5   6        0.42        1.34      1.84 o
  -8   5   6      106.33      101.90      4.37 o
  -7   5   6       34.21       37.30      3.30 o
  -6   5   6      394.97      372.97      8.67 o
  -5   5   6        2.58        3.27      1.70 o
  -4   5   6       56.91       70.82      3.24 o
  -3   5   6      272.19      269.63      6.62 o
  -2   5   6      290.99      281.32      6.75 o
  -1   5   6        6.60        5.95      1.40 o
   0   5   6       60.11       64.67      2.86 o
   1   5   6        1.89        0.00      1.61 o
   2   5   6      158.59      146.96      4.41 o
   3   5   6        1.11        0.00      1.29 o
   4   5   6       33.09       31.26      3.09 o
   5   5   6      169.78      186.48      5.74 o
   6   5   6        4.48        3.60      1.10 o
   7   5   6      103.60       96.34      3.99 o
   8   5   6       29.02       30.37      2.34 o
   9   5   6        3.57        4.00      1.57 o
  10   5   6        3.11        1.24      1.62 o
  11   5   6       36.64       40.94      2.62 o
  12   5   6       20.62       24.30      3.77 o
  13   5   6        7.64        6.19      1.93 o
  14   5   6        0.92        2.59      1.79 o
 -14   6   6       67.26       72.25     12.94 o
 -13   6   6       57.49       57.03      4.19 o
 -12   6   6        3.21        8.25      2.34 o
 -11   6   6       14.63       12.28      2.50 o
 -10   6   6       17.52       20.06      2.86 o
  -9   6   6        0.95        0.01      1.95 o
  -8   6   6        2.51        2.51      1.99 o
  -7   6   6      266.81      248.56      7.55 o
  -6   6   6       45.65       37.53      2.80 o
  -5   6   6      113.21       96.80      3.97 o
  -4   6   6      308.69      302.10      7.56 o
  -3   6   6      114.84      115.56      4.12 o
  -2   6   6        0.80        1.66      1.51 o
  -1   6   6        3.13        3.75      1.61 o
   0   6   6        0.02        0.00      1.60 o
   1   6   6      534.39      490.40     11.86 o
   2   6   6      275.58      270.64      7.69 o
   3   6   6      181.46      165.81      6.28 o
   4   6   6       15.03       10.67      2.34 o
   5   6   6       35.79       36.98      3.46 o
   6   6   6      104.13      106.15      4.14 o
   7   6   6        1.35        5.02      1.85 o
   8   6   6        1.62        1.46      1.92 o
   9   6   6        2.07        5.87      1.79 o
  10   6   6        0.26        0.79      1.77 o
  11   6   6        2.35        2.36      1.81 o
  12   6   6        2.76        2.99      2.06 o
 -12   7   6        0.10        3.35      3.47 o
 -11   7   6        0.78        4.32      3.35 o
 -10   7   6        3.28        0.05      2.05 o
  -9   7   6       17.89       14.31      2.70 o
  -8   7   6      101.10      105.96      5.15 o
  -7   7   6      231.20      234.75      7.66 o
  -6   7   6       19.09       13.12      2.53 o
  -5   7   6       22.25       16.49      3.23 o
  -4   7   6       18.42       16.90      2.33 o
  -3   7   6       39.06       52.37      3.29 o
  -2   7   6       92.17       88.00      4.63 o
  -1   7   6       14.82       19.30      2.78 o
   0   7   6       84.39       80.15      4.39 o
   1   7   6        4.01        9.17      2.26 o
   2   7   6      262.00      233.49      7.26 o
   3   7   6        0.40        2.37      2.33 o
   4   7   6       29.00       31.31      3.17 o
   5   7   6       85.72       92.70      4.70 o
   6   7   6       50.02       46.66      3.75 o
   7   7   6        5.14        4.82      3.14 o
   8   7   6        0.06        3.15      2.58 o
   9   7   6       23.15       27.16      3.12 o
  10   7   6       34.20       32.86      4.03 o
  -8   8   6       11.16       16.10      5.04 o
  -7   8   6        0.00        4.49      2.83 o
  -6   8   6        0.15        2.91      2.61 o
  -5   8   6        1.72        4.75      2.27 o
  -4   8   6       10.37        7.13      3.09 o
  -3   8   6        3.19        6.63      2.73 o
  -2   8   6        1.14        0.00      2.18 o
  -1   8   6       40.41       36.36      3.62 o
   0   8   6        1.15        0.15      2.08 o
   1   8   6       13.30       10.38      3.12 o
   2   8   6        1.11        6.71      2.41 o
   3   8   6       27.61       32.79      4.29 o
   4   8   6       35.51       40.59      5.12 o
   5   8   6       30.67       46.06      7.06 o
   6   8   6        0.16        3.72      3.47 o
   7   8   6        0.16        1.04      4.33 o
 -17   1   7        0.08        0.00      2.80 o
 -16   1   7        1.12        1.94      2.43 o
 -15   1   7       37.16       35.27      3.70 o
 -14   1   7       77.08       75.20      5.16 o
 -13   1   7        1.17        3.59      1.77 o
 -12   1   7       19.95       22.20      2.17 o
 -11   1   7      518.19      499.24     11.08 o
 -10   1   7       36.44       37.62      2.64 o
  -9   1   7      200.26      185.18      4.27 o
  -8   1   7        3.83        2.07      0.88 o
  -7   1   7       67.67       59.21      2.20 o
  -6   1   7       15.78       13.61      1.05 o
  -5   1   7      130.42      134.85      3.48 o
  -4   1   7     2280.21     2309.07     41.82 o
  -3   1   7      362.44      404.19     10.07 o
  -2   1   7      327.87      323.81      7.46 o
  -1   1   7      174.86      198.34      4.90 o
   0   1   7      882.92      933.81     16.07 o
   1   1   7     1591.80     1535.59     27.05 o
   2   1   7      267.98      190.27     25.35 o
   3   1   7       70.73       69.82      2.27 o
   4   1   7      264.84      279.03      5.54 o
   5   1   7       76.68       91.02      2.24 o
   6   1   7        0.05        0.00      0.75 o
   7   1   7      218.25      255.54      4.77 o
   8   1   7        1.79        4.88      1.32 o
   9   1   7      202.71      164.40      3.65 o
  10   1   7        0.38        1.85      1.16 o
  11   1   7        7.60       11.13      1.50 o
  12   1   7        1.14        0.00      1.43 o
  13   1   7       25.77       30.29      2.07 o
  14   1   7       20.28       24.02      2.05 o
  15   1   7       36.55       26.31      2.88 o
  16   1   7        0.51        0.00      1.55 o
  17   1   7        6.07        4.73      2.34 o
 -18   2   7        7.82        8.89      6.23 o
 -17   2   7       28.20       21.59      3.63 o
 -16   2   7       43.75       57.56      5.63 o
 -15   2   7        0.72        0.00      2.08 o
 -14   2   7        4.46        8.19      2.00 o
 -13   2   7      357.25      326.01     14.10 o
 -12   2   7        0.79        0.00      1.29 o
 -11   2   7       16.65       18.20      1.84 o
 -10   2   7      218.97      215.38      5.42 o
  -9   2   7        8.81       15.80      1.58 o
  -8   2   7      778.60      745.39     14.33 o
  -7   2   7      225.83      242.98      5.64 o
  -6   2   7      116.06      108.43      3.20 o
  -5   2   7      303.56      269.78      5.97 o
  -4   2   7      209.68      231.27      5.26 o
  -3   2   7     1945.58     1948.44     32.24 o
  -2   2   7      182.96      237.85      4.85 o
  -1   2   7      736.97      812.14     14.04 o
   0   2   7      152.50      160.25      3.59 o
   1   2   7       53.48       48.29      2.39 o
   2   2   7      807.48      811.92     14.21 o
   3   2   7       34.53       47.80      3.12 o
   4   2   7      282.03      282.20      6.59 o
   5   2   7      532.22      537.58     12.78 o
   6   2   7       40.92       35.38      1.65 o
   7   2   7       17.20       13.01      1.49 o
   8   2   7       79.69       90.12      3.90 o
   9   2   7       49.35       48.03      2.12 o
  10   2   7       59.17       64.25      2.53 o
  11   2   7        3.28        7.11      1.41 o
  12   2   7        0.45        0.24      1.43 o
  13   2   7        1.56        0.50      1.38 o
  14   2   7        1.45        0.96      1.50 o
  15   2   7       68.45       60.91      3.86 o
  16   2   7        0.44        2.10      2.22 o
 -18   3   7        3.48        1.21      4.24 o
 -17   3   7       19.26       19.92      3.17 o
 -16   3   7       12.17       12.67      2.56 o
 -15   3   7       16.33       14.42      2.96 o
 -14   3   7      118.79      121.22      4.85 o
 -13   3   7      240.20      254.58      7.40 o
 -12   3   7       12.94       16.27      2.33 o
 -11   3   7      523.21      520.56     12.21 o
 -10   3   7      310.63      295.02      7.06 o
  -9   3   7       15.67       15.42      1.83 o
  -8   3   7      536.59      483.42     10.15 o
  -7   3   7      685.02      689.51     13.61 o
  -6   3   7       56.56       54.12      2.55 o
  -5   3   7      470.14      458.10      9.49 o
  -4   3   7       36.73       43.03      2.18 o
  -3   3   7      153.69      143.81      3.91 o
  -2   3   7       59.66       48.47      2.23 o
  -1   3   7        8.55        5.26      1.20 o
   0   3   7      524.04      436.20      8.24 o
   1   3   7      480.75      491.84      8.52 o
   2   3   7      548.98      580.30     11.64 o
   3   3   7        1.01        0.00      0.62 o
   4   3   7       10.66       12.40      1.08 o
   5   3   7      400.02      407.26     22.19 o
   6   3   7      450.98      418.85     11.69 o
   7   3   7      519.83      527.72     16.33 o
   8   3   7        8.20       11.93      1.53 o
   9   3   7       25.85       30.34      1.96 o
  10   3   7        2.27        2.71      1.30 o
  11   3   7        2.86        1.96      1.36 o
  12   3   7       17.09       18.63      1.87 o
  13   3   7        0.02        0.00      1.42 o
  14   3   7      104.36      104.36      3.76 o
  15   3   7       16.42       21.22      2.32 o
  16   3   7        0.07        0.00      2.51 o
 -17   4   7        6.48        9.66      3.45 o
 -16   4   7       37.17       42.90      3.72 o
 -15   4   7        3.06        2.83      2.19 o
 -14   4   7      272.70      261.57      9.43 o
 -13   4   7        8.27        9.29      2.32 o
 -12   4   7        0.04        1.43      1.78 o
 -11   4   7       11.61       15.55      2.39 o
 -10   4   7       78.13       83.74      4.00 o
  -9   4   7       10.16        9.04      1.83 o
  -8   4   7       15.71       22.78      2.12 o
  -7   4   7      300.00      290.64      7.06 o
  -6   4   7      160.09      170.45      4.83 o
  -5   4   7       33.49       33.96      2.33 o
  -4   4   7       34.34       42.55      2.42 o
  -3   4   7       60.87       62.04      2.71 o
  -2   4   7      113.94      103.12      3.35 o
  -1   4   7      462.47      422.42      8.95 o
   0   4   7       94.04       90.24      3.07 o
   1   4   7        7.05        4.59      1.17 o
   2   4   7      257.74      248.33      7.19 o
   3   4   7       85.57       84.88      2.64 o
   4   4   7       34.91       35.22      2.32 o
   5   4   7        5.84        6.92      1.19 o
   6   4   7        0.00        0.00      1.24 o
   7   4   7        3.59        2.32      1.29 o
   8   4   7       17.12       17.45      1.81 o
   9   4   7        3.87        3.45      1.44 o
  10   4   7       12.73       10.48      1.73 o
  11   4   7       27.93       28.70      2.23 o
  12   4   7        0.52        1.41      1.57 o
  13   4   7       10.43       15.73      2.10 o
  14   4   7       12.41       14.69      2.13 o
  15   4   7       16.56       15.49      3.08 o
 -15   5   7        7.22       13.30      3.53 o
 -14   5   7       20.74       21.42      2.91 o
 -13   5   7       30.15       35.10      3.47 o
 -12   5   7       10.39       13.29      2.50 o
 -11   5   7       62.34       68.06      4.05 o
 -10   5   7       67.49       58.94      3.76 o
  -9   5   7        0.18        0.00      1.79 o
  -8   5   7       84.24       77.92      3.71 o
  -7   5   7       74.51       89.08      3.85 o
  -6   5   7       55.04       57.28      3.24 o
  -5   5   7     1938.06     1845.04     33.93 o
  -4   5   7      456.23      436.44      9.71 o
  -3   5   7       82.01       75.97      3.22 o
  -2   5   7        0.64        2.80      1.39 o
  -1   5   7       29.94       31.84      2.22 o
   0   5   7       22.01       20.64      1.90 o
   1   5   7       28.94       37.14      2.74 o
   2   5   7       19.98       15.36      2.15 o
   3   5   7       73.24       81.36      4.30 o
   4   5   7      129.74      125.79      4.58 o
   5   5   7        5.75        7.10      1.63 o
   6   5   7        2.64        2.62      1.51 o
   7   5   7      156.69      162.42      5.35 o
   8   5   7       68.72       71.75      4.36 o
   9   5   7      320.07      300.42      9.08 o
  10   5   7       13.55       11.34      1.92 o
  11   5   7        0.79        0.00      1.60 o
  12   5   7       15.23       11.16      2.26 o
  13   5   7        2.82        1.83      1.79 o
  14   5   7        5.84        8.28      4.42 o
 -14   6   7        1.14        0.00      3.18 o
 -13   6   7       93.23      111.86      9.41 o
 -12   6   7       28.49       34.64      3.45 o
 -11   6   7        7.25        6.54      2.20 o
 -10   6   7        0.36        0.00      1.89 o
  -9   6   7        9.00        6.07      2.24 o
  -8   6   7      199.36      184.80      6.39 o
  -7   6   7       83.34       80.11      5.51 o
  -6   6   7       80.58       82.11      3.80 o
  -5   6   7       22.16       23.44      2.43 o
  -4   6   7      187.21      184.95      5.52 o
  -3   6   7        2.91        3.27      1.71 o
  -2   6   7      104.90       96.88      3.78 o
  -1   6   7       19.20       19.18      2.46 o
   0   6   7      128.11      107.94      4.65 o
   1   6   7      115.22      108.30      4.49 o
   2   6   7        9.97        6.34      2.03 o
   3   6   7        4.06        2.57      1.92 o
   4   6   7       12.73       14.70      4.94 o
   5   6   7       98.90      104.64      4.71 o
   6   6   7       42.26       51.63      5.35 o
   7   6   7       33.21       28.67      2.58 o
   8   6   7        2.21        1.12      1.83 o
   9   6   7        3.92        7.05      2.63 o
  10   6   7        0.25        3.09      2.09 o
  11   6   7       46.62       46.86      3.36 o
  12   6   7        2.02        3.64      2.55 o
 -11   7   7        1.17        0.93      3.54 o
 -10   7   7        0.08        0.00      2.37 o
  -9   7   7       16.24       22.93      3.04 o
  -8   7   7        2.04        5.41      2.33 o
  -7   7   7        4.39        9.93      2.47 o
  -6   7   7        1.41        1.89      2.10 o
  -5   7   7       10.45       19.22      2.84 o
  -4   7   7        2.98        4.62      1.81 o
  -3   7   7      159.72      146.03      5.64 o
  -2   7   7       19.70       23.36      2.93 o
  -1   7   7       42.11       41.45      3.45 o
   0   7   7       92.43       89.46      4.72 o
   1   7   7        7.15        4.57      2.21 o
   2   7   7        0.01        0.26      1.95 o
   3   7   7       17.19       13.73      2.62 o
   4   7   7        3.84        6.88      2.64 o
   5   7   7       20.44       23.80      7.01 o
   6   7   7        9.29       16.25      2.90 o
   7   7   7        0.21        2.34      4.55 o
   8   7   7        8.29        9.67      4.73 o
   9   7   7        0.37        3.19      2.81 o
  -8   8   7        0.38        2.00      3.76 o
  -7   8   7        2.72        1.37      4.13 o
  -6   8   7        0.00        3.09      2.89 o
  -5   8   7        0.01        1.26      3.23 o
  -4   8   7        1.93        0.68      2.94 o
  -3   8   7        3.97        0.00      2.20 o
  -2   8   7        1.07        4.67      2.66 o
  -1   8   7       10.77        9.21      3.45 o
   0   8   7        9.60        8.13      2.49 o
   1   8   7        4.42        1.74      2.15 o
   2   8   7        5.60        8.48      2.70 o
   3   8   7       60.02       71.55      5.00 o
   4   8   7       63.24       90.54      8.12 o
   5   8   7        0.10        3.14      5.80 o
   6   8   7       11.23       18.92      8.91 o
 -16   0   8       48.60       38.52      5.71 o
 -15   0   8      100.98       97.12      8.05 o
 -14   0   8      496.73      482.77     24.58 o
 -13   0   8       43.06       26.58      4.76 o
 -12   0   8      126.03      103.01      7.88 o
 -11   0   8      246.89      252.85     10.72 o
 -10   0   8      374.70      380.31     11.60 o
  -9   0   8      821.61      821.70     22.38 o
  -8   0   8      898.14      947.17     25.32 o
  -7   0   8       60.71       63.99      3.22 o
  -6   0   8      660.05      668.98     18.42 o
  -5   0   8       21.57       46.70      2.65 o
  -4   0   8      197.78      177.49      5.91 o
  -3   0   8     3197.57     3355.83     85.56 o
  -2   0   8       20.77       11.20      2.08 o
  -1   0   8     2823.94     2771.24    154.82 o
   0   0   8     2892.75     2868.65     73.50 o
   1   0   8     1067.91     1128.82     29.39 o
   2   0   8      315.32      325.37      7.40 o
   3   0   8       57.38       46.12      2.29 o
   4   0   8      166.00      179.19      4.78 o
   5   0   8      268.24      238.60      5.95 o
   6   0   8      166.79      166.88      4.66 o
   7   0   8       64.68       72.07      2.91 o
   8   0   8        8.45        5.91      1.65 o
   9   0   8       50.64       36.96      4.15 o
  10   0   8       24.63       28.55      2.63 o
  11   0   8     1025.53      832.62     19.82 o
  12   0   8      213.25      206.59      6.85 o
  13   0   8       16.53       14.54      2.70 o
  14   0   8       13.82        9.87      2.51 o
  15   0   8        3.50        0.00      2.01 o
  16   0   8        0.37        3.76      4.98 o
 -18   1   8        2.56        6.75      4.24 o
 -17   1   8       37.59       40.69      6.32 o
 -16   1   8        4.01        9.70      4.33 o
 -15   1   8       58.16       59.34      9.27 o
 -14   1   8       10.46       13.63      2.31 o
 -13   1   8      222.12      193.94      6.42 o
 -12   1   8       21.68       23.34      2.45 o
 -11   1   8        0.56        0.72      1.66 o
 -10   1   8      388.62      398.12      9.45 o
  -9   1   8      891.58      874.06     16.48 o
  -8   1   8        0.38        0.98      1.03 o
  -7   1   8        5.16        6.05      1.12 o
  -6   1   8       48.94       49.45      2.04 o
  -5   1   8       10.44        6.15      1.10 o
  -4   1   8      114.61      107.19      3.38 o
  -3   1   8      530.78      500.30      9.98 o
  -2   1   8      684.93      666.85     12.86 o
  -1   1   8      531.22      573.45     11.17 o
   0   1   8      980.85     1022.06     22.30 o
   1   1   8        8.49       16.74      1.32 o
   2   1   8      146.67      135.92      3.31 o
   3   1   8      828.24      775.15     12.63 o
   4   1   8      124.67      141.73      2.91 o
   5   1   8      103.02      111.38      2.54 o
   6   1   8       24.75       30.41      1.45 o
   7   1   8        1.40        0.00      0.90 o
   8   1   8       76.80       72.01      2.32 o
   9   1   8       87.67       94.52      2.74 o
  10   1   8      260.66      238.85      5.14 o
  11   1   8      137.77      123.36      4.15 o
  12   1   8      105.45      111.43      3.40 o
  13   1   8       10.14        6.98      1.60 o
  14   1   8       50.78       33.55      2.35 o
  15   1   8       11.27        9.89      1.91 o
  16   1   8        4.97        7.40      2.64 o
 -18   2   8       10.08       10.82      3.73 o
 -17   2   8        6.46        8.11      2.99 o
 -16   2   8        0.07        0.84      2.65 o
 -15   2   8       16.09       13.46      2.95 o
 -14   2   8       74.86       72.96      5.38 o
 -13   2   8       16.88       17.66      2.46 o
 -12   2   8       46.07       45.06      2.62 o
 -11   2   8       29.74       31.51      2.25 o
 -10   2   8       37.07       34.86      2.60 o
  -9   2   8        1.57        2.89      1.32 o
  -8   2   8        0.82        1.56      1.14 o
  -7   2   8        7.94       11.89      1.49 o
  -6   2   8       33.66       33.53      2.01 o
  -5   2   8        4.51        1.27      1.04 o
  -4   2   8        6.00        5.72      1.21 o
  -3   2   8       13.27       15.32      1.40 o
  -2   2   8        4.87        7.87      1.04 o
  -1   2   8      238.42      261.86      5.34 o
   0   2   8      165.27      170.45      4.01 o
   1   2   8      161.13      147.78      5.43 o
   2   2   8       10.41       16.35      1.27 o
   3   2   8      594.44      584.21     18.54 o
   4   2   8        4.01        2.88      0.88 o
   5   2   8      142.06      156.11      3.42 o
   6   2   8       57.22       58.55      2.09 o
   7   2   8       26.25       31.50      1.72 o
   8   2   8       18.97       18.26      1.55 o
   9   2   8       21.18       26.28      2.29 o
  10   2   8       32.93       36.40      2.51 o
  11   2   8       59.23       66.87      2.76 o
  12   2   8        0.12        0.00      1.21 o
  13   2   8       42.57       30.39      2.28 o
  14   2   8       52.00       44.37      3.15 o
  15   2   8        3.88        1.70      1.73 o
  16   2   8        3.63        5.57      2.54 o
 -17   3   8        2.27        3.54      2.88 o
 -16   3   8        1.70        3.04      2.85 o
 -15   3   8        2.76        6.17      2.45 o
 -14   3   8        8.65        7.34      2.11 o
 -13   3   8        2.93        1.60      1.86 o
 -12   3   8       31.79       38.19      2.64 o
 -11   3   8       11.96       11.48      1.86 o
 -10   3   8       66.21       67.05      3.13 o
  -9   3   8      305.39      262.03      6.52 o
  -8   3   8      359.83      368.42      8.28 o
  -7   3   8      261.55      250.35      6.16 o
  -6   3   8        3.02        6.96      1.46 o
  -5   3   8       96.71      107.02      3.44 o
  -4   3   8      330.96      338.47      7.45 o
  -3   3   8      186.05      202.02      5.02 o
  -2   3   8        6.14        7.84      1.34 o
  -1   3   8        0.40        1.39      1.08 o
   0   3   8      106.88       94.05      3.45 o
   1   3   8      137.55      143.29      5.91 o
   2   3   8      775.54      748.03     13.41 o
   3   3   8       60.13       64.43      2.01 o
   4   3   8       29.86       38.82      2.00 o
   5   3   8       98.40       87.66      3.63 o
   6   3   8       53.91       58.17      3.09 o
   7   3   8       48.24       53.80      2.63 o
   8   3   8       45.23       50.52      2.36 o
   9   3   8        9.86        7.25      1.45 o
  10   3   8       14.02       15.52      1.79 o
  11   3   8       14.88       18.94      1.86 o
  12   3   8       16.33       14.09      1.82 o
  13   3   8        0.39        0.00      1.65 o
  14   3   8        2.74        1.96      1.79 o
  15   3   8       20.49       13.19      2.88 o
 -16   4   8       84.79       69.56      5.18 o
 -15   4   8        0.13        1.75      2.13 o
 -14   4   8       16.65       20.16      2.71 o
 -13   4   8       73.92       66.49      3.99 o
 -12   4   8        1.81        4.47      1.96 o
 -11   4   8        0.02        0.00      1.65 o
 -10   4   8      283.69      234.95      6.32 o
  -9   4   8        6.67        9.05      1.90 o
  -8   4   8      324.37      293.16      7.25 o
  -7   4   8        8.90       10.60      1.87 o
  -6   4   8       51.78       60.03      3.03 o
  -5   4   8      718.31      673.08     13.61 o
  -4   4   8      142.20      153.37      4.48 o
  -3   4   8      684.65      650.18     13.07 o
  -2   4   8      111.23      111.08      3.62 o
  -1   4   8       96.09      100.53      3.32 o
   0   4   8       62.94       64.85      2.76 o
   1   4   8       27.32       20.31      2.25 o
   2   4   8       20.48       21.23      2.85 o
   3   4   8        2.64        0.37      1.94 o
   4   4   8        9.61        9.79      1.54 o
   5   4   8        0.01        1.50      1.10 o
   6   4   8       11.51        9.47      1.80 o
   7   4   8       13.89       24.87      2.08 o
   8   4   8       82.25       95.21      3.94 o
   9   4   8        1.97        0.00      1.37 o
  10   4   8       42.79       32.96      2.34 o
  11   4   8       24.82       24.65      2.62 o
  12   4   8       29.69       33.24      2.55 o
  13   4   8        2.58        0.20      1.89 o
  14   4   8        7.46       10.28      2.64 o
 -15   5   8        1.32        2.04      3.01 o
 -14   5   8        1.19        1.96      2.57 o
 -13   5   8        2.16        3.20      2.60 o
 -12   5   8       23.78       18.68      3.31 o
 -11   5   8      133.13      125.89      5.15 o
 -10   5   8       73.09       75.28      4.18 o
  -9   5   8        8.40        4.72      1.96 o
  -8   5   8       28.84       36.40      3.52 o
  -7   5   8       20.90       21.31      2.29 o
  -6   5   8      163.73      156.65      4.95 o
  -5   5   8       72.44       79.08      3.56 o
  -4   5   8      859.54      819.62     16.39 o
  -3   5   8      160.65      147.01      4.62 o
  -2   5   8       74.20       62.79      3.08 o
  -1   5   8        3.88        7.23      1.63 o
   0   5   8       98.16       99.31      4.03 o
   1   5   8        8.94       14.64      2.17 o
   2   5   8      120.43      116.33      8.32 o
   3   5   8       24.34       20.46      2.40 o
   4   5   8       95.89       97.09      5.81 o
   5   5   8       20.34       24.28      2.72 o
   6   5   8       89.20       99.38      4.54 o
   7   5   8       17.16       21.66      2.41 o
   8   5   8       27.29       29.43      2.77 o
   9   5   8       87.62      104.28      7.47 o
  10   5   8        0.85        4.33      1.86 o
  11   5   8       32.55       32.93      3.00 o
  12   5   8       17.98       19.41      2.39 o
  13   5   8        0.96        0.85      2.51 o
 -13   6   8        0.23        2.05      3.40 o
 -12   6   8       75.50       86.97      7.48 o
 -11   6   8       39.83       52.75      3.95 o
 -10   6   8       37.35       36.04      3.53 o
  -9   6   8      108.36      108.98      5.21 o
  -8   6   8       13.48       16.90      2.65 o
  -7   6   8       39.21       34.50      2.92 o
  -6   6   8        1.16        0.45      1.72 o
  -5   6   8        3.41        0.00      1.66 o
  -4   6   8        1.57        0.00      1.60 o
  -3   6   8      395.90      332.92      8.17 o
  -2   6   8        0.42        2.33      2.00 o
  -1   6   8       51.49       52.26      3.59 o
   0   6   8      188.31      195.62      6.34 o
   1   6   8       50.38       60.76      3.71 o
   2   6   8        3.81        4.73      2.50 o
   3   6   8       15.56       13.79      2.46 o
   4   6   8       16.42       17.61      2.72 o
   5   6   8      221.33      205.61      6.77 o
   6   6   8      198.57      207.78      6.92 o
   7   6   8        0.10        0.51      3.70 o
   8   6   8        0.92        0.32      2.46 o
   9   6   8        2.11        5.17      2.32 o
  10   6   8       19.33       21.13      3.04 o
  11   6   8        4.36        4.01      2.82 o
 -11   7   8       26.50       40.42      6.27 o
 -10   7   8        0.67        2.47      3.61 o
  -9   7   8       45.92       47.57      4.85 o
  -8   7   8       10.17        5.24      2.41 o
  -7   7   8       18.13       14.45      3.01 o
  -6   7   8        3.81        6.37      2.36 o
  -5   7   8       15.93       17.41      2.47 o
  -4   7   8        0.79        1.28      1.79 o
  -3   7   8      102.56      115.09      5.22 o
  -2   7   8        6.05       16.58      2.66 o
  -1   7   8        0.66        0.00      1.85 o
   0   7   8       28.00       32.57      3.21 o
   1   7   8       17.90       15.40      2.73 o
   2   7   8       11.15        7.14      2.89 o
   3   7   8       13.07       10.17      2.53 o
   4   7   8       44.48       48.17      3.93 o
   5   7   8       92.24       87.93      6.56 o
   6   7   8       45.22       56.20      5.97 o
   7   7   8        3.73        4.51      4.02 o
   8   7   8       24.30       25.04      5.39 o
  -6   8   8        0.20        2.68      3.70 o
  -5   8   8       12.47       14.35      4.49 o
  -4   8   8       12.85       16.69      5.45 o
  -3   8   8        1.01        1.59      2.51 o
  -2   8   8        0.45        1.50      2.46 o
  -1   8   8        3.04        0.92      2.52 o
   0   8   8        0.31        0.98      2.52 o
   1   8   8        0.39        0.00      2.29 o
   2   8   8        3.86       13.11      5.78 o
   3   8   8        1.30        0.38      3.19 o
   4   8   8        0.07        0.00      3.81 o
 -18   1   9        0.13        0.00      3.64 o
 -17   1   9        0.03        1.99      3.90 o
 -16   1   9        8.21        6.41      3.72 o
 -15   1   9        3.93        2.93      5.28 o
 -14   1   9       45.01       33.86      3.86 o
 -13   1   9        7.04        9.42      2.08 o
 -12   1   9       11.47       12.63      2.20 o
 -11   1   9      133.58      126.39      4.88 o
 -10   1   9      846.96      802.55     20.29 o
  -9   1   9        2.24        6.39      1.80 o
  -8   1   9      116.18      116.40      3.91 o
  -7   1   9      351.60      352.41      8.39 o
  -6   1   9       58.80       57.10      2.25 o
  -5   1   9       48.92       57.84      2.23 o
  -4   1   9      104.96       97.71      3.00 o
  -3   1   9       10.25       14.96      1.40 o
  -2   1   9       89.41      106.84      2.83 o
  -1   1   9      153.98      183.55      4.29 o
   0   1   9     1209.10     1293.89     22.25 o
   1   1   9       47.18       52.93      2.09 o
   2   1   9      470.06      470.58      8.10 o
   3   1   9       37.00       32.44      1.70 o
   4   1   9      257.38      248.97      4.44 o
   5   1   9      250.95      238.44      4.34 o
   6   1   9       85.88       89.01      2.49 o
   7   1   9        0.74        0.34      1.01 o
   8   1   9        0.04        0.00      0.99 o
   9   1   9       22.97       20.67      1.72 o
  10   1   9        1.16        0.00      1.27 o
  11   1   9        1.04        0.00      1.28 o
  12   1   9       43.34       34.11      2.26 o
  13   1   9        2.37        1.28      1.46 o
  14   1   9        4.60        2.38      1.70 o
  15   1   9        0.45        0.00      2.05 o
 -17   2   9        0.82        1.54      3.09 o
 -16   2   9        1.21        4.06      2.73 o
 -15   2   9       14.57       19.28      4.33 o
 -14   2   9        0.44        2.54      1.87 o
 -13   2   9       45.35       42.96      3.30 o
 -12   2   9       78.93       76.85      5.80 o
 -11   2   9       35.95       58.62      3.20 o
 -10   2   9       24.48       22.62      2.07 o
  -9   2   9      450.81      434.66      9.35 o
  -8   2   9      145.59      140.55      4.12 o
  -7   2   9      267.18      258.27      6.12 o
  -6   2   9      286.01      291.25      6.61 o
  -5   2   9       23.82       27.80      1.85 o
  -4   2   9      543.10      533.01     10.65 o
  -3   2   9      146.46      147.32      4.36 o
  -2   2   9       63.59       58.25      2.36 o
  -1   2   9        5.24        9.77      1.59 o
   0   2   9      106.07      126.73      3.51 o
   1   2   9     1606.85     1591.91     26.85 o
   2   2   9      131.47      127.92      2.69 o
   3   2   9        1.19        5.97      1.32 o
   4   2   9       71.98       50.37     12.86 o
   5   2   9        6.49        4.78      1.07 o
   6   2   9       59.63       69.28      2.36 o
   7   2   9       24.11       32.02      1.86 o
   8   2   9        8.79        6.12      1.34 o
   9   2   9      137.05      142.83      3.82 o
  10   2   9       31.82       33.26      2.40 o
  11   2   9        3.17        1.02      1.33 o
  12   2   9        1.93        1.60      1.48 o
  13   2   9       14.49       10.70      1.84 o
  14   2   9       31.34       32.19      2.54 o
  15   2   9       24.24       28.43      3.30 o
 -17   3   9       11.97       11.43      4.64 o
 -16   3   9        9.55       10.90      3.71 o
 -15   3   9       23.59       24.69      3.73 o
 -14   3   9       13.06       17.24      3.42 o
 -13   3   9       96.92      102.55      4.46 o
 -12   3   9        7.24        7.14      1.76 o
 -11   3   9      310.91      300.69      7.87 o
 -10   3   9       62.95       56.19      3.08 o
  -9   3   9      287.39      280.82      6.95 o
  -8   3   9        7.41        8.87      1.81 o
  -7   3   9     1728.34     1630.68     29.87 o
  -6   3   9       37.24       30.30      2.21 o
  -5   3   9      382.83      370.24      8.18 o
  -4   3   9       51.08       51.13      2.77 o
  -3   3   9       54.38       58.69      2.58 o
  -2   3   9        7.12        6.16      1.33 o
  -1   3   9      351.76      320.06      7.91 o
   0   3   9      290.35      256.70     16.66 o
   1   3   9       14.08       11.73      1.59 o
   2   3   9        1.57        3.87      1.27 o
   3   3   9        7.73        3.08      1.27 o
   4   3   9       89.87       76.92      2.56 o
   5   3   9      214.18      144.74     26.31 o
   6   3   9      293.10      307.41      6.39 o
   7   3   9      130.48      134.64      3.53 o
   8   3   9      180.60      163.62      7.44 o
   9   3   9       15.50       10.01      1.61 o
  10   3   9        2.08        7.57      2.15 o
  11   3   9       36.94       38.11      2.38 o
  12   3   9       16.48       10.83      2.05 o
  13   3   9        0.03        0.00      1.58 o
  14   3   9        0.21        0.00      2.47 o
 -16   4   9       28.34       33.33      5.41 o
 -15   4   9        2.32        3.48      3.05 o
 -14   4   9        8.35        6.20      2.26 o
 -13   4   9       16.02       18.09      2.76 o
 -12   4   9       45.47       54.73      3.67 o
 -11   4   9       78.63       84.11      4.27 o
 -10   4   9      197.62      204.04      5.88 o
  -9   4   9       15.35       15.59      2.12 o
  -8   4   9       21.48       17.86      2.25 o
  -7   4   9      326.86      324.68      7.83 o
  -6   4   9      153.75      163.34      4.90 o
  -5   4   9      244.01      218.33      5.77 o
  -4   4   9      193.66      203.71      5.49 o
  -3   4   9       83.95       76.32      3.20 o
  -2   4   9      251.49      250.94      6.21 o
  -1   4   9      126.41      130.79      4.02 o
   0   4   9      152.19      145.19      4.87 o
   1   4   9        0.77        1.22      1.64 o
   2   4   9       38.89       41.18      2.93 o
   3   4   9       29.11       29.96      3.12 o
   4   4   9       23.47       22.36      2.50 o
   5   4   9        5.77        4.69      1.57 o
   6   4   9      297.37      320.34      7.70 o
   7   4   9      242.83      245.53      5.79 o
   8   4   9       55.60       51.27      2.87 o
   9   4   9        2.22        2.22      1.51 o
  10   4   9        0.02        1.28      1.54 o
  11   4   9        2.62        2.64      1.64 o
  12   4   9        3.48        4.37      1.84 o
  13   4   9        6.33       10.71      2.71 o
 -14   5   9       14.74       20.61      3.95 o
 -13   5   9       30.01       38.82      3.59 o
 -12   5   9       17.49       20.32      2.94 o
 -11   5   9       10.27       10.71      2.50 o
 -10   5   9       69.39       76.08      4.17 o
  -9   5   9        1.96        0.00      1.55 o
  -8   5   9       24.49       17.74      2.32 o
  -7   5   9        0.80        0.00      1.49 o
  -6   5   9       50.55       43.31      2.88 o
  -5   5   9       15.48       18.14      2.22 o
  -4   5   9      179.31      164.77      5.04 o
  -3   5   9      192.59      192.99      5.49 o
  -2   5   9        0.48        0.00      1.43 o
  -1   5   9      403.07      367.96      8.46 o
   0   5   9      175.56      143.90      5.13 o
   1   5   9       26.89       26.69      3.04 o
   2   5   9        2.90        4.20      1.85 o
   3   5   9       61.48       65.98      3.82 o
   4   5   9        1.99        0.00      1.69 o
   5   5   9       12.23       10.64      2.31 o
   6   5   9        7.24        4.98      3.31 o
   7   5   9        7.39       14.77      2.77 o
   8   5   9       32.69       35.81      3.68 o
   9   5   9        3.65        4.42      2.15 o
  10   5   9       16.21       15.48      2.60 o
  11   5   9        0.43        0.00      2.02 o
  12   5   9        0.60        2.59      2.25 o
 -12   6   9        4.42        0.00      5.24 o
 -11   6   9        0.01        0.00      2.13 o
 -10   6   9        0.23        0.15      2.31 o
  -9   6   9       30.02       39.82      4.65 o
  -8   6   9       13.16       21.74      2.94 o
  -7   6   9        0.01        0.95      1.71 o
  -6   6   9       19.95       19.56      2.46 o
  -5   6   9      140.98      119.93      4.48 o
  -4   6   9       31.60       40.60      2.93 o
  -3   6   9       20.98       27.54      2.53 o
  -2   6   9      184.58      163.46      5.87 o
  -1   6   9       31.52       29.69      3.02 o
   0   6   9        3.94        7.28      2.13 o
   1   6   9        7.11        3.15      2.25 o
   2   6   9       47.13       40.87      3.30 o
   3   6   9       51.28       56.41      3.82 o
   4   6   9        0.19        0.71      1.97 o
   5   6   9        0.61        5.99      2.47 o
   6   6   9       20.08       16.88      2.84 o
   7   6   9       30.19       38.36      4.33 o
   8   6   9        9.49        7.34      2.92 o
   9   6   9        0.27        4.69      3.57 o
  10   6   9        0.01        1.24      5.37 o
 -10   7   9       58.99       57.79      6.95 o
  -9   7   9       42.24       40.24      6.03 o
  -8   7   9        0.21        2.79      2.66 o
  -7   7   9        0.12        0.75      2.09 o
  -6   7   9        2.48        3.45      2.20 o
  -5   7   9        7.31       10.95      2.25 o
  -4   7   9        0.66        3.16      2.07 o
  -3   7   9        0.50        0.47      2.04 o
  -2   7   9        2.42        1.64      2.68 o
  -1   7   9        5.19        1.40      2.40 o
   0   7   9        5.93        7.50      2.32 o
   1   7   9       30.94       27.83      3.15 o
   2   7   9        0.68        4.47      2.23 o
   3   7   9       30.00       34.69      3.65 o
   4   7   9       44.91       45.02      3.81 o
   5   7   9        0.00        5.30      6.11 o
   6   7   9        3.05        4.91      6.42 o
   7   7   9        0.05       10.21      7.18 o
  -4   8   9        1.56        0.70      3.52 o
  -3   8   9        5.33        9.49      3.30 o
  -2   8   9        0.67        0.98      2.46 o
  -1   8   9        0.04        0.00      3.09 o
   0   8   9        5.72        2.94      4.93 o
   1   8   9        4.48        0.00      3.24 o
   2   8   9        7.55       10.39      4.07 o
 -17   0  10       10.38       10.82      4.67 o
 -16   0  10       60.72       63.45      7.79 o
 -15   0  10       36.25       34.37      5.80 o
 -14   0  10       36.41       39.21      6.15 o
 -13   0  10       15.62       15.93      4.50 o
 -12   0  10        0.49        2.25      3.29 o
 -11   0  10       59.62       67.43      6.93 o
 -10   0  10     1255.78     1127.15     51.94 o
  -9   0  10       17.66       23.72      4.59 o
  -8   0  10      201.90      203.51     12.38 o
  -7   0  10       39.70       47.40      4.17 o
  -6   0  10      792.71      770.07     20.98 o
  -5   0  10       28.54       29.16      2.60 o
  -4   0  10      131.02      136.29      5.21 o
  -3   0  10      120.88      123.27      4.63 o
  -2   0  10      888.90      892.26     20.60 o
  -1   0  10      594.57      503.94     13.78 o
   0   0  10        0.83        1.52      1.26 o
   1   0  10      374.82      380.83     21.40 o
   2   0  10        7.05        4.38      1.82 o
   3   0  10      346.01      343.05      8.09 o
   4   0  10      203.29      204.48      5.54 o
   5   0  10      191.66      190.23      5.33 o
   6   0  10        0.92        1.95      2.13 o
   7   0  10        1.28        0.19      1.52 o
   8   0  10       15.06       24.70      2.73 o
   9   0  10       40.10       39.05      2.93 o
  10   0  10       36.08       39.73      4.00 o
  11   0  10       53.06       50.58      3.61 o
  12   0  10       27.91       21.99      2.92 o
  13   0  10       62.60       41.17      3.61 o
  14   0  10       54.33       42.54      5.12 o
  15   0  10       85.04       86.40      6.88 o
 -17   1  10        4.74       12.21      5.11 o
 -16   1  10        3.92        4.17      2.71 o
 -15   1  10        0.20        2.66      2.51 o
 -14   1  10        0.92        0.82      2.26 o
 -13   1  10       49.13       42.35      6.23 o
 -12   1  10        0.59        4.08      2.29 o
 -11   1  10      401.76      400.67     17.43 o
 -10   1  10      199.87      204.15      6.66 o
  -9   1  10       10.84        5.56      2.02 o
  -8   1  10        8.99       10.19      2.19 o
  -7   1  10       61.37       60.07      3.26 o
  -6   1  10       54.04       53.90      2.68 o
  -5   1  10      171.84      168.93      4.84 o
  -4   1  10        1.92        0.92      1.07 o
  -3   1  10       55.34       67.52      2.27 o
  -2   1  10      138.67      153.67      3.71 o
  -1   1  10       67.28       71.27      2.30 o
   0   1  10      253.77      249.15      4.93 o
   1   1  10        7.44        5.35      0.90 o
   2   1  10      710.05      720.65     12.78 o
   3   1  10      785.81      789.77     13.15 o
   4   1  10        1.38        6.49      1.09 o
   5   1  10      141.45      116.91      2.80 o
   6   1  10        2.18        3.22      1.09 o
   7   1  10       92.40       81.58      2.52 o
   8   1  10        0.75        0.00      1.31 o
   9   1  10        3.07        2.99      1.67 o
  10   1  10       26.18       29.53      2.13 o
  11   1  10        1.25        0.35      1.29 o
  12   1  10        0.22        0.00      1.39 o
  13   1  10        0.13        0.00      1.42 o
  14   1  10       56.70       53.76      3.53 o
  15   1  10       26.87       28.92      3.27 o
 -16   2  10        0.03        0.00      3.46 o
 -15   2  10        3.25        1.63      3.25 o
 -14   2  10       13.26       14.71      2.61 o
 -13   2  10        0.16        0.00      1.83 o
 -12   2  10        2.46        2.87      2.02 o
 -11   2  10       36.18       38.40      3.22 o
 -10   2  10      302.40      275.80      8.40 o
  -9   2  10      307.57      323.47      8.40 o
  -8   2  10        6.63        7.19      1.61 o
  -7   2  10      235.82      211.65      5.38 o
  -6   2  10       11.29       16.64      1.77 o
  -5   2  10      166.09      161.38      4.90 o
  -4   2  10       13.06       17.85      1.73 o
  -3   2  10      380.12      349.52      7.56 o
  -2   2  10       13.84       13.77      1.69 o
  -1   2  10        6.21        6.98      1.39 o
   0   2  10        0.88        1.07      1.17 o
   1   2  10        0.16        0.11      0.98 o
   2   2  10        0.34        0.00      1.12 o
   3   2  10      339.72      353.04      6.36 o
   4   2  10      165.15      170.63      7.27 o
   5   2  10      280.17      279.34      5.39 o
   6   2  10      105.82       96.87      2.81 o
   7   2  10      104.77      106.80      3.60 o
   8   2  10       74.33       77.23      2.73 o
   9   2  10       65.62       66.48      3.17 o
  10   2  10       18.76       11.96      1.69 o
  11   2  10        0.08        0.00      1.31 o
  12   2  10        6.05        7.08      1.78 o
  13   2  10        4.45        0.08      1.58 o
  14   2  10        0.74        0.00      2.07 o
 -16   3  10       16.12       17.66      5.24 o
 -15   3  10       21.20       21.69      3.76 o
 -14   3  10        3.80        4.06      2.82 o
 -13   3  10       30.06       28.56      3.23 o
 -12   3  10        6.88        7.86      2.39 o
 -11   3  10       10.41        8.52      1.83 o
 -10   3  10      118.63      105.88      3.96 o
  -9   3  10       45.56       42.12      2.72 o
  -8   3  10       65.13       66.73      3.63 o
  -7   3  10      492.17      456.17      9.91 o
  -6   3  10       46.20       50.90      3.22 o
  -5   3  10       10.03        5.28      2.50 o
  -4   3  10      107.13      111.04      4.21 o
  -3   3  10      302.07      285.42      7.46 o
  -2   3  10       20.06       24.83      1.93 o
  -1   3  10       75.74       73.00      4.45 o
   0   3  10       41.00       44.60      3.41 o
   1   3  10       21.43       18.65      1.84 o
   2   3  10        3.63        0.00      1.43 o
   3   3  10       56.43       60.10      3.66 o
   4   3  10       12.21       11.68      2.20 o
   5   3  10       33.65       42.27      2.81 o
   6   3  10        0.27        0.17      1.19 o
   7   3  10       59.29       61.19      3.60 o
   8   3  10       44.45       59.45      2.66 o
   9   3  10        0.63        0.00      1.33 o
  10   3  10        0.32        0.07      1.34 o
  11   3  10        0.02        0.00      1.41 o
  12   3  10        1.58        0.47      1.70 o
  13   3  10        0.03        0.00      1.75 o
 -15   4  10        5.09        7.12      4.72 o
 -14   4  10       10.21       12.32      2.84 o
 -13   4  10        0.06        0.02      1.97 o
 -12   4  10      106.61       95.72      4.62 o
 -11   4  10        0.10        0.00      1.65 o
 -10   4  10        2.61        1.55      1.73 o
  -9   4  10       77.40       79.06      3.64 o
  -8   4  10       16.27        8.52      2.00 o
  -7   4  10        1.12        0.00      1.60 o
  -6   4  10      598.18      531.97     11.43 o
  -5   4  10      217.55      197.50      7.17 o
  -4   4  10        0.83        0.05      1.47 o
  -3   4  10       17.16       22.05      2.44 o
  -2   4  10       83.28       77.37      4.08 o
  -1   4  10      612.97      551.40     12.77 o
   0   4  10      325.36      301.83      8.98 o
   1   4  10       81.26       74.13      3.76 o
   2   4  10        1.02        0.00      1.57 o
   3   4  10       27.64       30.04      2.76 o
   4   4  10       35.83       36.00      3.00 o
   5   4  10        0.06        0.00      2.64 o
   6   4  10        1.39        0.94      2.05 o
   7   4  10        4.50        6.80      2.34 o
   8   4  10       25.64       34.95      2.83 o
   9   4  10       19.44       23.43      2.29 o
  10   4  10        0.04        0.00      1.54 o
  11   4  10        2.50        3.42      1.78 o
  12   4  10       42.02       51.45      6.61 o
 -14   5  10       36.52       49.39      5.36 o
 -13   5  10       18.51       17.42      3.91 o
 -12   5  10        4.79        3.89      2.19 o
 -11   5  10        6.14       13.58      2.61 o
 -10   5  10        0.50        0.16      1.93 o
  -9   5  10       17.42       17.51      2.34 o
  -8   5  10        0.01        0.00      1.68 o
  -7   5  10       58.38       56.55      3.34 o
  -6   5  10       19.45       20.45      2.79 o
  -5   5  10       43.88       40.06      4.42 o
  -4   5  10       55.92       62.94      3.30 o
  -3   5  10        2.28        0.07      1.66 o
  -2   5  10        0.03        0.00      1.63 o
  -1   5  10       18.91       18.73      2.56 o
   0   5  10      510.78      467.04     11.52 o
   1   5  10       52.98       47.20      3.70 o
   2   5  10       17.70       13.65      3.24 o
   3   5  10        0.07        1.69      2.68 o
   4   5  10        2.04        0.58      2.36 o
   5   5  10        2.36        0.98      2.34 o
   6   5  10        0.11        2.48      2.17 o
   7   5  10        3.28        5.42      2.43 o
   8   5  10       17.85       23.82      4.39 o
   9   5  10       27.20       36.65      5.45 o
  10   5  10        2.58        0.51      2.64 o
  11   5  10        0.52        0.00      3.04 o
 -12   6  10       24.01       25.27      5.28 o
 -11   6  10       14.88        7.84      3.40 o
 -10   6  10       46.76       51.16      3.98 o
  -9   6  10       12.50       17.55      2.76 o
  -8   6  10       46.88       52.31      3.50 o
  -7   6  10       87.83      102.68      4.47 o
  -6   6  10        5.82        6.89      2.08 o
  -5   6  10       28.91       31.73      2.81 o
  -4   6  10       16.34       22.22      2.49 o
  -3   6  10       66.73       71.24      4.20 o
  -2   6  10        0.90        1.42      1.92 o
  -1   6  10        1.84        4.85      2.22 o
   0   6  10       19.22       20.63      2.74 o
   1   6  10       86.52       81.83      8.43 o
   2   6  10        1.74        3.80      2.03 o
   3   6  10       13.08       15.96      2.82 o
   4   6  10       34.89       34.28      4.48 o
   5   6  10       14.57       25.66      3.08 o
   6   6  10        9.55       12.65      3.18 o
   7   6  10       15.02       12.25      3.17 o
   8   6  10       47.40       44.94      6.02 o
   9   6  10       29.29       31.72      5.71 o
  -8   7  10        0.19        3.95      2.84 o
  -7   7  10        8.61        8.16      2.88 o
  -6   7  10        0.86        3.74      2.59 o
  -5   7  10       54.59       74.04      4.65 o
  -4   7  10       26.07       33.64      3.53 o
  -3   7  10        1.28        1.31      2.02 o
  -2   7  10        1.92        1.90      1.99 o
  -1   7  10        2.83        3.80      2.73 o
   0   7  10        1.63        0.00      1.98 o
   1   7  10       28.46       33.24      4.15 o
   2   7  10       33.06       38.39      3.59 o
   3   7  10       14.02       14.23      3.88 o
   4   7  10        4.50        6.89      3.46 o
   5   7  10       14.93        7.08      3.93 o
   6   7  10        2.51        2.60      4.20 o
 -16   1  11       15.98       16.85      3.98 o
 -15   1  11        4.29        1.93      2.63 o
 -14   1  11        1.79        0.43      3.46 o
 -13   1  11       11.47       19.11      7.10 o
 -12   1  11       90.76       95.43      5.84 o
 -11   1  11       22.08       24.42      5.28 o
 -10   1  11       39.22       45.99      4.46 o
  -9   1  11       70.65       70.44      3.87 o
  -8   1  11      393.51      395.53     10.78 o
  -7   1  11       24.73       28.40      2.74 o
  -6   1  11     1165.68     1085.68     25.29 o
  -5   1  11       23.95       30.37      2.62 o
  -4   1  11        0.15        1.17      1.95 o
  -3   1  11      126.93      129.89      3.69 o
  -2   1  11       42.48       41.91      2.69 o
  -1   1  11       14.56       13.78      1.71 o
   0   1  11       37.29       48.15      2.45 o
   1   1  11      105.20       88.99      3.07 o
   2   1  11      110.04      107.02      4.65 o
   3   1  11       97.47      104.94      5.18 o
   4   1  11      499.97      505.58      8.07 o
   5   1  11      170.07      179.66      3.97 o
   6   1  11        0.53        0.00      1.05 o
   7   1  11        5.82        2.20      1.40 o
   8   1  11        0.16        0.03      1.22 o
   9   1  11       18.59       12.92      1.70 o
  10   1  11       27.48       30.59      2.18 o
  11   1  11       10.03       10.89      1.82 o
  12   1  11        1.59        0.00      1.40 o
  13   1  11        7.13        6.68      2.03 o
  14   1  11        1.00        0.00      2.03 o
 -15   2  11       56.23       49.92      4.95 o
 -14   2  11       82.80       78.04      5.44 o
 -13   2  11        2.71        3.44      2.17 o
 -12   2  11        0.33        0.00      1.80 o
 -11   2  11        8.32        9.13      2.25 o
 -10   2  11       29.45       31.49      2.99 o
  -9   2  11      168.32      144.71      5.57 o
  -8   2  11       75.80       76.35      4.04 o
  -7   2  11      287.16      300.97      7.88 o
  -6   2  11      141.16      123.05      3.90 o
  -5   2  11       72.61       71.71      2.95 o
  -4   2  11      848.06      820.55     15.79 o
  -3   2  11       87.75       82.62      2.98 o
  -2   2  11       60.78       74.68      2.91 o
  -1   2  11       70.01       78.99      3.01 o
   0   2  11       88.11       76.09      2.97 o
   1   2  11       14.77       18.74      2.06 o
   2   2  11        0.02        0.00      1.28 o
   3   2  11        7.67        5.57      1.79 o
   4   2  11      113.69      135.21      5.47 o
   5   2  11      642.57      673.67     14.32 o
   6   2  11      185.25      188.77      4.28 o
   7   2  11       60.44       69.55      2.66 o
   8   2  11        0.29        1.31      1.25 o
   9   2  11       40.44       34.01      2.13 o
  10   2  11        1.52        0.00      1.41 o
  11   2  11        7.85        4.12      1.68 o
  12   2  11        0.33        0.00      1.59 o
  13   2  11        7.24       12.04      2.45 o
 -15   3  11       12.83       18.70      5.28 o
 -14   3  11        1.94        1.91      2.91 o
 -13   3  11        0.00        0.00      2.01 o
 -12   3  11        0.02        0.51      2.06 o
 -11   3  11       21.34       22.07      3.01 o
 -10   3  11        2.56        4.07      2.19 o
  -9   3  11        0.03        0.00      1.45 o
  -8   3  11      263.85      227.68      6.03 o
  -7   3  11      118.27      108.58      3.84 o
  -6   3  11       41.56       42.75      3.60 o
  -5   3  11       68.67       82.43      3.92 o
  -4   3  11        9.43        8.63      1.77 o
  -3   3  11      837.29      737.05     14.60 o
  -2   3  11        6.96        7.89      1.64 o
  -1   3  11       96.71       93.32      3.39 o
   0   3  11       20.26       21.52      2.42 o
   1   3  11        0.10        0.02      1.26 o
   2   3  11        4.11        0.00      1.47 o
   3   3  11       32.92       37.31      4.65 o
   4   3  11       39.99       30.44      3.18 o
   5   3  11       44.77       37.18      3.30 o
   6   3  11       15.23       18.56      2.73 o
   7   3  11        2.61        4.16      1.52 o
   8   3  11        0.14        2.46      1.40 o
   9   3  11        9.29       12.05      1.93 o
  10   3  11       12.11       13.59      1.93 o
  11   3  11        0.38        3.09      1.74 o
  12   3  11        4.03        3.26      2.04 o
 -14   4  11        8.48        0.38      4.03 o
 -13   4  11       16.09       22.49      4.00 o
 -12   4  11       73.21       75.02      5.29 o
 -11   4  11       65.79       67.35      4.17 o
 -10   4  11       16.95       21.57      2.49 o
  -9   4  11        9.97        8.92      2.26 o
  -8   4  11       72.24       79.98      6.15 o
  -7   4  11        0.16        0.00      1.55 o
  -6   4  11      333.47      346.26      8.28 o
  -5   4  11       18.19       22.63      2.32 o
  -4   4  11       31.90       32.76      3.85 o
  -3   4  11       67.34       66.44      3.69 o
  -2   4  11        5.00        4.37      1.55 o
  -1   4  11       84.03       72.41      5.37 o
   0   4  11       71.39       70.70      4.12 o
   1   4  11        1.38        1.90      1.81 o
   2   4  11      221.78      215.73      6.60 o
   3   4  11        0.02        0.00      1.72 o
   4   4  11      121.00      124.30      5.03 o
   5   4  11       29.23       31.29      3.51 o
   6   4  11        0.08        0.43      2.14 o
   7   4  11       55.66       58.21      4.92 o
   8   4  11       71.65       70.14      6.95 o
   9   4  11       49.37       38.43      3.36 o
  10   4  11        2.81        3.56      2.33 o
  11   4  11       11.86       13.12      2.58 o
 -13   5  11       25.81       41.43      6.78 o
 -12   5  11        0.00        0.00      2.50 o
 -11   5  11        0.99        4.39      2.26 o
 -10   5  11        1.30        1.41      1.88 o
  -9   5  11        9.08        7.83      2.10 o
  -8   5  11        0.26        1.02      1.75 o
  -7   5  11        4.59        5.90      1.91 o
  -6   5  11        0.02        0.00      1.72 o
  -5   5  11        2.95        2.40      1.78 o
  -4   5  11        0.50        0.00      1.61 o
  -3   5  11        4.22        2.54      1.73 o
  -2   5  11      191.40      179.86      6.07 o
  -1   5  11      140.75      132.00      5.11 o
   0   5  11       58.92       63.45      6.56 o
   1   5  11      147.21      143.05      5.40 o
   2   5  11        7.96       11.04      2.36 o
   3   5  11        4.78        4.72      2.19 o
   4   5  11       15.17       16.63      2.63 o
   5   5  11       12.22        8.88      3.11 o
   6   5  11       10.27       11.10      2.81 o
   7   5  11       15.00       21.95      4.83 o
   8   5  11        0.30        1.01      2.42 o
   9   5  11        5.12        0.00      3.06 o
  10   5  11        3.50        7.05      3.98 o
 -10   6  11       10.39       13.40      5.91 o
  -9   6  11       45.85       55.20      4.44 o
  -8   6  11        3.28        3.00      2.07 o
  -7   6  11        0.30        2.79      1.90 o
  -6   6  11        3.33        3.53      2.00 o
  -5   6  11        0.14        0.00      1.67 o
  -4   6  11        2.81        4.26      2.19 o
  -3   6  11        2.82        1.73      2.05 o
  -2   6  11        1.20        0.00      1.88 o
  -1   6  11      220.86      179.15      7.62 o
   0   6  11        1.74        0.84      2.28 o
   1   6  11       31.61       39.12      3.47 o
   2   6  11        2.09        0.67      1.94 o
   3   6  11        0.09        3.42      2.09 o
   4   6  11        3.25        9.01      3.47 o
   5   6  11       26.10       29.91      4.39 o
   7   6  11        0.39        5.22      4.12 o
  -7   7  11       12.28       19.72      3.77 o
  -6   7  11        8.86        7.63      3.23 o
  -5   7  11       27.56       33.34      6.10 o
  -4   7  11       13.89       20.47      4.29 o
  -3   7  11        0.12        0.00      3.12 o
  -2   7  11        2.47        4.99      2.80 o
  -1   7  11        0.31        1.20      2.63 o
   0   7  11        4.15        1.92      3.02 o
   1   7  11       11.41       12.72      5.54 o
   2   7  11        3.76        1.39      5.89 o
   3   7  11       17.75        8.93      3.89 o
   4   7  11        4.75        0.00      3.24 o
 -16   0  12        0.62        0.00      3.38 o
 -15   0  12        0.12        0.43      3.72 o
 -14   0  12       12.16       10.73      4.41 o
 -13   0  12      102.03       98.51      8.83 o
 -12   0  12      629.28      534.71     27.79 o
 -11   0  12       65.13       73.93      7.27 o
 -10   0  12      160.58      149.41     10.73 o
  -9   0  12        1.78        0.00      2.86 o
  -8   0  12      333.43      300.12     17.23 o
  -7   0  12      123.07      123.79      9.35 o
  -6   0  12      529.18      492.98     25.45 o
  -5   0  12      257.58      284.10     16.45 o
  -4   0  12       55.45       72.45      7.62 o
  -3   0  12        6.39       10.78      2.23 o
  -2   0  12       66.22       73.16      5.17 o
  -1   0  12       19.34       19.47      5.54 o
   0   0  12      131.01      173.34      6.84 o
   1   0  12      333.52      385.06     10.52 o
   2   0  12     1025.63     1025.13     29.74 o
   3   0  12     1426.89     1408.42     28.33 o
   4   0  12       42.60       54.41      3.03 o
   5   0  12       16.56       13.54      2.70 o
   6   0  12       15.90        4.53      1.84 o
   7   0  12       73.37       77.22      7.25 o
   8   0  12       39.84       37.01      3.07 o
   9   0  12        0.86        0.00      1.89 o
  10   0  12        0.12        0.00      2.07 o
  11   0  12        3.28        1.16      2.31 o
  12   0  12        0.16        0.95      2.33 o
  13   0  12        1.48        3.93      3.57 o
 -16   1  12        0.00        0.00      4.07 o
 -15   1  12        0.45        0.00      2.72 o
 -14   1  12        0.17        1.90      2.57 o
 -13   1  12        2.00        6.58      3.55 o
 -12   1  12       45.12       49.98     10.13 o
 -11   1  12        0.19        6.30      2.72 o
 -10   1  12       28.18       29.39      3.94 o
  -9   1  12       12.74       12.98      3.25 o
  -8   1  12       17.96       20.06      3.30 o
  -7   1  12      329.16      301.44     12.24 o
  -6   1  12      164.84      170.93      5.91 o
  -5   1  12       10.22       13.85      2.35 o
  -4   1  12       75.68       70.53      3.62 o
  -3   1  12       22.75       22.66      2.86 o
  -2   1  12       48.89       61.01      3.19 o
  -1   1  12        7.14        8.99      1.86 o
   0   1  12       72.29       72.98      7.70 o
   1   1  12        4.06        0.98      1.45 o
   2   1  12        0.72        1.33      0.99 o
   3   1  12       10.03       15.61      1.84 o
   4   1  12       19.90       29.47      1.79 o
   5   1  12      171.81      172.82      3.97 o
   6   1  12       10.19       10.18      1.44 o
   7   1  12       28.42       26.37      1.84 o
   8   1  12        5.87        4.09      1.46 o
   9   1  12        2.39        0.00      1.31 o
  10   1  12       23.22       22.32      2.09 o
  11   1  12       37.37       35.08      2.44 o
  12   1  12        7.67        2.94      1.93 o
  13   1  12        5.98        2.96      2.41 o
 -15   2  12        1.94        3.12      4.16 o
 -14   2  12        5.06        5.41      2.84 o
 -13   2  12        0.25        0.24      2.73 o
 -12   2  12       11.53        4.77      2.52 o
 -11   2  12        0.93        0.00      1.89 o
 -10   2  12       71.51       77.23      5.88 o
  -9   2  12       61.67       56.66      5.95 o
  -8   2  12      226.97      219.32      9.60 o
  -7   2  12        1.20        2.22      1.91 o
  -6   2  12       11.19        7.78      2.23 o
  -5   2  12       50.65       52.71      3.36 o
  -4   2  12      100.76       97.24      3.74 o
  -3   2  12       58.73       59.88      3.56 o
  -2   2  12       80.03       77.95      3.38 o
  -1   2  12       50.58       55.20      2.84 o
   0   2  12        1.47        0.00      1.34 o
   1   2  12      292.44      284.81      8.69 o
   2   2  12        0.27        0.80      1.43 o
   3   2  12        0.02        0.00      1.57 o
   4   2  12        1.57        0.00      1.76 o
   5   2  12       64.40       61.35      3.66 o
   6   2  12       95.65       94.02      3.28 o
   7   2  12        0.73        1.52      1.30 o
   8   2  12        9.52        7.02      1.52 o
   9   2  12        9.80        9.18      1.77 o
  10   2  12       31.49       25.34      2.24 o
  11   2  12        0.34        1.08      1.59 o
  12   2  12        1.69        3.83      2.02 o
 -15   3  12        3.00        0.00      5.19 o
 -14   3  12        1.74        2.14      2.85 o
 -13   3  12        2.42        3.31      2.35 o
 -12   3  12        0.05        0.23      2.03 o
 -11   3  12        3.45        1.37      2.10 o
 -10   3  12        1.31        0.46      1.89 o
  -9   3  12       19.99       17.12      4.62 o
  -8   3  12       53.04       61.87      6.45 o
  -7   3  12      133.98      117.61      4.66 o
  -6   3  12       51.15       55.29      3.36 o
  -5   3  12       74.44       72.43      3.65 o
  -4   3  12        0.51        1.26      1.72 o
  -3   3  12      327.28      297.06      9.83 o
  -2   3  12       16.78       15.61      1.98 o
  -1   3  12        3.32        3.23      1.51 o
   0   3  12        5.65        6.17      1.84 o
   1   3  12       94.34       90.36      5.14 o
   2   3  12       11.10       13.50      2.16 o
   3   3  12       20.97       18.54      2.48 o
   4   3  12        0.22        2.23      1.97 o
   5   3  12       20.59       17.93      2.63 o
   6   3  12       26.45       21.18      3.08 o
   7   3  12       36.88       35.17      3.46 o
   8   3  12       20.54       15.45      3.48 o
   9   3  12        0.17        1.05      1.74 o
  10   3  12        0.06        0.23      2.16 o
  11   3  12        9.07        8.92      2.24 o
 -13   4  12        2.66        2.62      4.14 o
 -12   4  12        9.91        8.72      2.80 o
 -11   4  12        2.86        0.00      2.23 o
 -10   4  12        7.92        4.18      2.09 o
  -9   4  12        1.55        3.23      1.85 o
  -8   4  12       38.45       38.30      2.89 o
  -7   4  12        0.06        1.87      1.70 o
  -6   4  12       64.39       63.44      3.88 o
  -5   4  12        9.99       11.73      1.95 o
  -4   4  12       33.84       40.24      3.29 o
  -3   4  12       33.98       36.89      2.62 o
  -2   4  12       78.28       64.28      7.61 o
  -1   4  12       46.44       44.99      3.29 o
   0   4  12       10.96       15.67      2.37 o
   1   4  12       10.96       17.58      2.54 o
   2   4  12      122.13      107.05      4.52 o
   3   4  12       60.11       58.61      3.74 o
   4   4  12       42.36       49.30      3.97 o
   5   4  12       13.03       10.95      2.58 o
   6   4  12       19.92       22.96      3.16 o
   7   4  12        1.86        3.42      3.56 o
   8   4  12        0.09        0.10      2.59 o
   9   4  12        0.20        4.84      3.60 o
  10   4  12        0.10        0.00      2.72 o
 -12   5  12        0.59        1.45      3.26 o
 -11   5  12        0.62        0.99      3.95 o
 -10   5  12       26.37       20.95      2.76 o
  -9   5  12       12.85       13.18      2.46 o
  -8   5  12       17.18       19.72      2.54 o
  -7   5  12       39.46       49.17      4.93 o
  -6   5  12        0.20        0.59      1.85 o
  -5   5  12       28.72       29.76      3.45 o
  -4   5  12        3.22        2.15      1.80 o
  -3   5  12       57.88       55.40      3.79 o
  -2   5  12       79.60       91.50      4.56 o
  -1   5  12        0.01        0.00      2.16 o
   0   5  12       58.94       56.77      4.46 o
   1   5  12        6.59        7.46      2.27 o
   2   5  12       12.38       15.48      2.58 o
   3   5  12       83.49       72.95      6.91 o
   4   5  12      131.88      141.44      5.57 o
   5   5  12       39.87       49.20      6.82 o
   6   5  12        5.99        7.64      2.66 o
   7   5  12        6.07        3.54      3.39 o
   8   5  12        1.02        0.19      4.07 o
  -9   6  12        0.99        0.00      3.18 o
  -8   6  12       26.33       35.71      3.34 o
  -7   6  12       49.68       49.08      3.80 o
  -6   6  12       77.90       90.72      4.38 o
  -5   6  12        5.12       11.57      2.32 o
  -4   6  12        6.45        4.74      2.33 o
  -3   6  12       27.70       27.10      3.19 o
  -2   6  12        6.58        7.36      2.85 o
  -1   6  12        1.57        0.00      3.16 o
   0   6  12       19.75       21.61      2.90 o
   1   6  12       39.73       42.48      3.60 o
   2   6  12        1.30        1.45      2.13 o
   3   6  12       27.14       26.77      3.38 o
   4   6  12       18.63       24.88      4.64 o
   5   6  12        2.26        9.44      6.93 o
   6   6  12        3.36        2.22      4.33 o
  -3   7  12        6.52        9.14      3.63 o
  -2   7  12        4.87        9.21      4.89 o
  -1   7  12        0.35        0.00      3.09 o
   0   7  12        8.77       13.02      4.10 o
 -14   1  13       19.11       18.56      3.67 o
 -13   1  13        9.43       10.18      4.41 o
 -12   1  13       16.86       20.52      3.79 o
 -11   1  13       19.99       18.99      3.73 o
 -10   1  13       97.16      110.57      9.52 o
  -9   1  13       24.80       36.00      4.35 o
  -8   1  13        0.21        2.87      2.29 o
  -7   1  13        1.43        2.31      2.66 o
  -6   1  13        0.02        0.00      2.16 o
  -5   1  13        4.94        6.15      2.14 o
  -4   1  13      261.64      253.84      8.87 o
  -3   1  13      259.97      236.62      7.48 o
  -2   1  13      305.07      304.45      8.98 o
  -1   1  13       11.45       19.36      2.59 o
   0   1  13       64.09       77.19      5.93 o
   1   1  13       10.46       12.63      2.01 o
   2   1  13       37.72       40.64      3.05 o
   3   1  13       71.83       66.04      2.91 o
   4   1  13      252.25      252.77      5.99 o
   5   1  13        2.10        9.06      1.77 o
   6   1  13        4.17        2.45      1.32 o
   7   1  13        8.72        8.60      1.58 o
   8   1  13       39.40       37.40      2.36 o
   9   1  13       33.71       36.25      2.39 o
  10   1  13        0.64        0.00      1.53 o
  11   1  13        0.63        0.20      1.79 o
 -14   2  13       13.33       19.74      5.89 o
 -13   2  13       28.09       33.76      4.57 o
 -12   2  13       43.03       42.53      6.62 o
 -11   2  13        0.31        0.90      2.77 o
 -10   2  13       37.93       35.08      3.75 o
  -9   2  13        5.08        7.15      2.28 o
  -8   2  13       10.17       10.77      2.50 o
  -7   2  13       21.69       24.50      3.85 o
  -6   2  13       16.31       17.38      5.06 o
  -5   2  13       77.10       77.64      5.95 o
  -4   2  13        0.81        0.00      1.75 o
  -3   2  13      194.92      208.68      7.96 o
  -2   2  13       84.76       86.33      4.56 o
  -1   2  13        0.04        1.50      1.59 o
   0   2  13      685.97      684.02     15.52 o
   1   2  13       12.00       18.92      2.19 o
   2   2  13        7.39        2.43      3.04 o
   3   2  13       23.61       36.63      3.05 o
   4   2  13       40.96       43.18      4.53 o
   5   2  13        0.80        4.01      2.04 o
   6   2  13       13.94       14.06      2.37 o
   7   2  13       35.01       27.43      3.07 o
   8   2  13        1.92        2.65      1.73 o
   9   2  13       32.04       40.75      2.58 o
  10   2  13        3.53        3.53      1.80 o
  11   2  13        0.04        0.00      1.85 o
 -14   3  13        3.80        0.00      4.28 o
 -13   3  13        0.61        0.00      3.05 o
 -12   3  13       38.48       36.29      5.06 o
 -11   3  13       17.60       11.09      2.70 o
 -10   3  13        6.98        9.54      2.53 o
  -9   3  13        2.58        5.35      2.28 o
  -8   3  13        0.29        0.00      1.84 o
  -7   3  13       99.95       90.52     10.46 o
  -6   3  13      103.87       95.71      4.85 o
  -5   3  13       71.13       75.96      4.97 o
  -4   3  13       17.25       16.06      2.02 o
  -3   3  13       69.83       65.33      3.75 o
  -2   3  13        2.29        0.77      1.63 o
  -1   3  13       25.59       19.81      2.16 o
   0   3  13        7.20        3.40      1.79 o
   1   3  13       70.27       69.60      3.73 o
   2   3  13        1.17        4.11      3.31 o
   3   3  13        9.15       11.72      2.53 o
   4   3  13       13.52       19.28      2.71 o
   5   3  13        1.26        3.45      2.09 o
   6   3  13        0.77        1.98      2.34 o
   7   3  13       61.14       65.32      8.08 o
   8   3  13       79.57       72.16      4.60 o
   9   3  13        2.10        3.43      3.36 o
  10   3  13        3.89        4.06      3.95 o
 -12   4  13        1.64        3.26      3.28 o
 -11   4  13        0.12        0.00      2.84 o
 -10   4  13        0.59        0.00      2.06 o
  -9   4  13        6.60       12.26      2.77 o
  -8   4  13        1.25        2.04      1.89 o
  -7   4  13       19.19       16.99      3.23 o
  -6   4  13       25.37       20.75      2.33 o
  -5   4  13        5.60        3.66      1.78 o
  -4   4  13       28.07       31.99      3.76 o
  -3   4  13       54.37       46.03      4.77 o
  -2   4  13      183.47      179.39      6.09 o
  -1   4  13       40.15       42.40      3.62 o
   0   4  13       21.50       19.76      3.45 o
   1   4  13        5.14        5.23      3.34 o
   2   4  13        8.53       11.37      2.37 o
   3   4  13       33.95       40.41      4.36 o
   4   4  13        2.82        7.53      3.19 o
   5   4  13        4.44        5.72      2.55 o
   6   4  13       29.91       37.21      3.66 o
   7   4  13       23.94       21.01      3.33 o
   8   4  13        6.24       15.27      5.74 o
   9   4  13        6.78       15.29      8.05 o
 -10   5  13        9.16       12.56      3.53 o
  -9   5  13        5.37       10.89      2.33 o
  -8   5  13       20.88       28.56      2.87 o
  -7   5  13        2.25        1.49      1.93 o
  -6   5  13        9.37        8.17      2.08 o
  -5   5  13        0.95        0.00      1.65 o
  -4   5  13        0.08        0.06      1.76 o
  -3   5  13        0.98        0.76      1.97 o
  -2   5  13       18.06       10.85      2.77 o
  -1   5  13        2.07        1.27      2.30 o
   0   5  13        3.62        7.49      2.30 o
   1   5  13       69.85       66.87      4.13 o
   2   5  13       30.39       30.93      3.17 o
   3   5  13       12.03       13.64      3.46 o
   4   5  13       95.85      104.27      9.76 o
   5   5  13        0.01        0.83      4.09 o
   6   5  13        3.51        2.99      4.23 o
   7   5  13        0.00        0.00      3.66 o
  -7   6  13        3.63        0.00      3.27 o
  -6   6  13       26.62       33.48      5.34 o
  -5   6  13       39.79       37.84      4.59 o
  -4   6  13        0.22        0.00      2.45 o
  -3   6  13        3.45        0.97      2.66 o
  -2   6  13        0.12        1.70      3.30 o
  -1   6  13        1.28        0.19      2.50 o
   0   6  13        5.83        3.50      3.49 o
   1   6  13       47.44       32.90      4.88 o
   2   6  13       37.62       32.28      7.44 o
   3   6  13       36.61       29.93      4.82 o
 -13   0  14        4.56       10.65      4.67 o
 -12   0  14        0.76        0.69      3.90 o
 -11   0  14       24.66       32.55      6.15 o
 -10   0  14      175.29      163.09     11.95 o
  -9   0  14        2.64        8.31      4.41 o
  -8   0  14      309.61      277.87     17.05 o
  -7   0  14       98.79       94.27      8.57 o
  -6   0  14       31.63       32.03      6.15 o
  -5   0  14      115.43      112.62      9.70 o
  -4   0  14      122.47      103.01      9.52 o
  -3   0  14      237.89      241.77     15.84 o
  -2   0  14        7.38        6.84      4.59 o
  -1   0  14       97.20      121.97     10.21 o
   0   0  14       27.28       21.90      5.97 o
   1   0  14        1.13        0.00      2.83 o
   2   0  14       33.45       32.47      3.69 o
   3   0  14      162.06      171.25      7.36 o
   4   0  14       67.15       52.31      4.45 o
   5   0  14       17.57        5.20      2.05 o
   6   0  14       13.80        9.36      2.32 o
   7   0  14      123.52      125.29      5.31 o
   8   0  14       36.11       35.15      3.55 o
   9   0  14        2.29        0.00      2.25 o
  10   0  14        3.61        0.00      2.22 o
 -13   1  14       21.98       30.90      6.49 o
 -12   1  14       14.33       13.07      3.55 o
 -11   1  14       37.78       36.57      4.56 o
 -10   1  14       53.54       60.85      5.38 o
  -9   1  14      103.66       87.41      7.57 o
  -8   1  14        0.10        0.03      2.32 o
  -7   1  14       23.21       19.44      5.37 o
  -6   1  14        6.83        4.44      8.61 o
  -5   1  14       17.83       12.68      6.32 o
  -4   1  14       59.55       59.70      5.49 o
  -3   1  14       91.02       86.24      4.32 o
  -2   1  14       88.11       89.67      4.40 o
  -1   1  14       46.14       62.26      5.44 o
   0   1  14      157.98      175.30     10.26 o
   1   1  14       18.60       22.34      3.27 o
   2   1  14      123.21      163.04      6.33 o
   3   1  14       12.99       18.42      2.94 o
   4   1  14      128.77      123.23      7.55 o
   5   1  14       11.61        9.31      2.01 o
   6   1  14       13.17       11.96      3.14 o
   7   1  14        9.18       11.83      2.18 o
   8   1  14        4.03        6.14      1.88 o
   9   1  14       37.60       35.74      2.91 o
  10   1  14        3.51        5.10      2.03 o
 -12   2  14       27.59       26.12      4.40 o
 -11   2  14        6.15        9.64      3.24 o
 -10   2  14       22.99       21.72      4.00 o
  -9   2  14       13.91       13.50      3.62 o
  -8   2  14        9.07        7.42      2.51 o
  -7   2  14        1.96        2.83      2.20 o
  -6   2  14       11.69       14.92      2.64 o
  -5   2  14       24.06       26.66      3.10 o
  -4   2  14      304.13      277.17     11.33 o
  -3   2  14        1.13        2.73      2.02 o
  -2   2  14       23.13       27.97      3.54 o
  -1   2  14      134.55      141.34      5.80 o
   0   2  14       10.05       12.67      2.17 o
   1   2  14       50.67       60.60      4.91 o
   2   2  14       85.71       88.16      6.84 o
   3   2  14        0.14        0.21      1.97 o
   4   2  14       12.96       11.65      2.41 o
   5   2  14       47.69       48.81      3.73 o
   6   2  14        3.59        3.71      2.37 o
   7   2  14        0.11        0.49      2.08 o
   8   2  14        2.36        1.70      3.05 o
   9   2  14        5.39        5.62      4.82 o
  10   2  14        3.81        0.00      2.35 o
 -12   3  14       20.05       19.55      6.67 o
 -11   3  14        5.55        4.73      2.82 o
 -10   3  14        3.68        7.77      4.65 o
  -9   3  14        1.77        1.92      2.33 o
  -8   3  14        0.35        0.46      2.21 o
  -7   3  14        0.36        0.18      2.15 o
  -6   3  14        7.44        2.51      2.23 o
  -5   3  14       30.51       35.65      4.06 o
  -4   3  14        0.14        0.00      2.42 o
  -3   3  14       41.02       28.81      2.98 o
  -2   3  14       26.30       29.49      2.49 o
  -1   3  14       80.14       76.75      4.90 o
   0   3  14        7.18       10.32      2.20 o
   1   3  14       72.12       77.14      6.23 o
   2   3  14        0.17        0.32      2.99 o
   3   3  14        6.33       10.86      2.41 o
   4   3  14        3.19        3.51      2.21 o
   5   3  14        6.63        6.37      2.54 o
   6   3  14        5.68        4.28      2.28 o
   7   3  14        6.05        5.07      2.80 o
   8   3  14        0.06        7.07      3.50 o
   9   3  14        6.41        0.00      5.80 o
 -11   4  14        0.10        0.00      7.49 o
 -10   4  14        4.25        2.38      3.22 o
  -9   4  14       37.22       28.67      6.89 o
  -8   4  14       52.54       63.11      8.75 o
  -7   4  14       15.00       20.15      3.14 o
  -6   4  14        9.86        7.82      2.21 o
  -5   4  14        2.58        2.18      1.81 o
  -4   4  14        9.32        8.98      2.25 o
  -3   4  14       19.78       17.26      2.30 o
  -2   4  14       16.30       23.06      2.72 o
  -1   4  14        1.96        2.76      2.05 o
   0   4  14       30.71       35.24      3.38 o
   1   4  14       25.54       32.85      3.06 o
   2   4  14        2.09        7.84      4.36 o
   3   4  14        0.24        2.57      2.20 o
   4   4  14       30.60       33.02      3.43 o
   5   4  14       54.39       58.81      6.00 o
   6   4  14        2.16        0.22      3.07 o
   7   4  14       16.04       20.66      4.13 o
  -8   5  14        0.16        0.00      6.23 o
  -7   5  14        0.01        0.00      1.85 o
  -6   5  14        4.69        4.82      2.04 o
  -5   5  14        0.12        0.00      1.82 o
  -4   5  14        1.54        1.21      2.15 o
  -3   5  14        3.94        8.63      2.76 o
  -2   5  14       22.44       20.24      3.45 o
  -1   5  14        1.73        6.71      2.30 o
   0   5  14        9.65       12.43      2.50 o
   1   5  14        1.85        2.02      2.94 o
   2   5  14       13.88       22.14      3.72 o
   3   5  14        1.84       15.32      6.84 o
   4   5  14       13.60       17.40      6.06 o
   5   5  14       19.79       22.40      5.09 o
 -11   1  15        6.11        3.14      2.91 o
 -10   1  15        2.48        2.31      2.71 o
  -9   1  15        0.06        0.00      2.57 o
  -8   1  15       12.66       14.73      5.37 o
  -7   1  15        3.75        7.83      3.06 o
  -6   1  15        3.45        7.76      3.26 o
  -5   1  15        0.55        0.70      2.54 o
  -4   1  15        1.93        0.00      2.75 o
  -3   1  15       18.54       22.76      4.24 o
  -2   1  15        3.62        7.75      2.79 o
  -1   1  15       30.97       35.83      4.49 o
   0   1  15       65.82       76.94      7.07 o
   1   1  15      280.05      295.79      9.41 o
   2   1  15        1.96        5.04      3.16 o
   3   1  15       15.05       18.32      3.69 o
   4   1  15       30.55       34.44      5.24 o
   5   1  15       18.05       16.29      2.71 o
   6   1  15        0.01        0.43      2.18 o
   7   1  15        0.23        0.00      1.97 o
   8   1  15       15.27       10.00      2.50 o
 -10   2  15        3.43       11.60      3.23 o
  -9   2  15        3.58        5.46      2.83 o
  -8   2  15       12.33       16.21      3.76 o
  -7   2  15        1.39        0.00      3.12 o
  -6   2  15       27.07       38.78      8.12 o
  -5   2  15       28.63       30.89      3.77 o
  -4   2  15       49.33       60.41      4.33 o
  -3   2  15       41.44       41.46      3.66 o
  -2   2  15        3.35        9.16      2.54 o
  -1   2  15        3.10        7.30      2.89 o
   0   2  15       74.29       74.59      6.77 o
   1   2  15        3.92       10.24      4.23 o
   2   2  15        0.01        4.87      2.28 o
   3   2  15        8.62        6.15      3.05 o
   4   2  15       45.21       41.55      5.95 o
   5   2  15        0.01        0.00      2.15 o
   6   2  15        0.64        0.97      2.25 o
   7   2  15       10.06       11.48      3.99 o
   8   2  15       20.62       23.78      5.45 o
 -10   3  15        3.46       10.13      6.06 o
  -9   3  15        4.14        3.85      2.58 o
  -8   3  15        7.74       11.17      2.72 o
  -7   3  15        1.16        3.39      2.42 o
  -6   3  15        0.29        0.00      2.05 o
  -5   3  15        4.77        5.94      2.57 o
  -4   3  15        0.04        1.41      2.51 o
  -3   3  15       43.36       50.24      4.02 o
  -2   3  15      106.66      111.59      6.58 o
  -1   3  15       49.73       55.26      5.40 o
   0   3  15        9.53       15.10      3.01 o
   1   3  15        0.02        3.94      2.06 o
   2   3  15       19.52       25.45      6.15 o
   3   3  15        1.21        1.50      2.21 o
   4   3  15        0.50        6.90      4.46 o
   5   3  15        0.36        3.30      2.48 o
   6   3  15        1.97        0.36      2.61 o
   7   3  15        0.41        0.00      2.89 o
  -9   4  15       29.37       39.82      9.70 o
  -8   4  15       13.58       18.52      3.62 o
  -7   4  15        6.19        7.60      3.09 o
  -6   4  15        2.37        4.86      2.70 o
  -5   4  15       12.68       19.29      3.92 o
  -4   4  15        0.73        0.00      1.80 o
  -3   4  15       21.23       18.48      3.43 o
  -2   4  15       67.16       70.43      6.90 o
  -1   4  15       27.72       31.02      3.10 o
   0   4  15       21.18       21.84      4.62 o
   1   4  15        0.33        5.46      2.96 o
   2   4  15        2.10        5.50      3.51 o
   3   4  15        1.22        1.69      3.58 o
   4   4  15        0.38        2.52      4.37 o
   5   4  15        3.81        3.51      3.76 o
  -5   5  15        3.71        0.00      2.76 o
  -4   5  15       24.03       21.82      3.63 o
  -3   5  15        2.19        0.48      2.66 o
  -2   5  15        2.09        2.02      2.49 o
  -1   5  15        1.49        5.29      2.72 o
   0   5  15        6.37        2.28      3.25 o
   1   5  15        6.79        1.45      5.97 o
  -9   0  16       16.14       16.97      5.45 o
  -8   0  16        0.84        5.37      4.33 o
  -7   0  16       33.40       41.03      7.27 o
  -6   0  16      190.54      171.14     13.42 o
  -5   0  16       79.45       75.14      9.26 o
  -4   0  16       18.66       25.62      6.41 o
  -3   0  16       60.11       82.41      9.95 o
  -2   0  16       17.98       32.89      7.36 o
  -1   0  16       65.06       70.98      9.61 o
   0   0  16        0.40        0.00      4.33 o
   1   0  16       17.03       23.46      7.10 o
   2   0  16       22.28       21.90      7.10 o
   5   0  16        9.51        7.44      5.37 o
   6   0  16        3.79        0.00      5.11 o
   7   0  16       66.72       55.95      6.34 o
  -9   1  16        2.25        1.56      3.55 o
  -8   1  16        0.20        0.00      2.68 o
  -7   1  16        8.35        8.08      3.21 o
  -6   1  16       20.30       25.83      4.47 o
  -5   1  16       71.37       87.00      7.05 o
  -4   1  16        1.18        0.00      3.77 o
  -3   1  16        3.59        3.51      3.49 o
  -2   1  16       22.92       26.99      4.73 o
  -1   1  16        3.00        0.00      3.41 o
   0   1  16        6.03        3.69      3.92 o
   1   1  16       66.50       80.43      7.11 o
   2   1  16      144.65      148.03      7.33 o
   3   1  16        0.03        0.00      3.05 o
   4   1  16        5.31        9.59      3.67 o
   5   1  16        0.06        0.00      4.02 o
   6   1  16        6.03        4.18      2.71 o
   7   1  16        1.02        6.38      3.39 o
  -8   2  16       18.09       15.84      5.11 o
  -7   2  16       27.70       34.78      4.80 o
  -6   2  16        1.31        0.00      2.60 o
  -5   2  16        3.00        4.29      4.80 o
  -4   2  16       11.89        8.27      2.81 o
  -3   2  16       24.60       25.19      5.20 o
  -2   2  16       52.29       49.95      5.42 o
  -1   2  16       46.23       43.87      5.26 o
   0   2  16       59.27       70.73      9.52 o
   1   2  16       18.12       19.61      4.06 o
   2   2  16        0.74        4.34      3.41 o
   3   2  16        7.91        9.06      3.87 o
   4   2  16       18.76       19.32      3.10 o
   5   2  16        0.02        0.92      2.27 o
   6   2  16        0.67        0.00      2.53 o
  -8   3  16       21.13       28.05      6.67 o
  -7   3  16        1.21        1.40      2.82 o
  -6   3  16        1.08        0.00      2.42 o
  -5   3  16        0.00        0.00      2.35 o
  -4   3  16        4.82        7.81      3.07 o
  -3   3  16        0.60        0.81      2.21 o
  -2   3  16       22.34       28.35      6.03 o
  -1   3  16        0.01        0.81      3.27 o
   0   3  16        0.07        8.41      6.57 o
   1   3  16       32.47       45.51      8.11 o
   2   3  16        7.78       13.44      2.98 o
   3   3  16        1.07        0.00      2.77 o
   4   3  16        1.79        2.35      2.59 o
  -6   4  16        8.19        6.25      3.47 o
  -5   4  16        7.20        4.50      3.19 o
  -4   4  16       16.27       22.07      6.84 o
  -3   4  16        0.04        5.28      5.63 o
  -2   4  16        0.17        0.00      2.74 o
  -1   4  16        0.03        0.00      4.67 o
   0   4  16        1.00        0.00      2.74 o
   1   4  16       15.02       16.37      3.49 o
   2   4  16        7.42        5.62      3.79 o
  -6   1  17       18.69       23.46      6.23 o
  -5   1  17        1.18        0.00      2.97 o
  -4   1  17        1.70        1.52      3.18 o
  -3   1  17        1.57        4.59      3.52 o
  -2   1  17        0.92        0.93      3.12 o
  -1   1  17        8.11        4.05      5.37 o
   0   1  17        0.55        3.87      3.88 o
   1   1  17       29.90       28.57      7.88 o
   2   1  17       13.91       33.33      8.92 o
   3   1  17       18.95       27.62      5.24 o
   4   1  17        0.44        0.00      5.54 o
  -6   2  17        0.59        0.00      3.90 o
  -5   2  17        0.38        0.00      3.72 o
  -4   2  17        8.02        8.40      4.76 o
  -3   2  17        0.22        0.00      4.24 o
  -2   2  17        2.00        1.31      2.95 o
  -1   2  17       11.06        6.27      4.98 o
   0   2  17       14.64       14.12      4.64 o
   1   2  17        7.43       22.60      4.04 o
   2   2  17        9.00        8.25      3.86 o
   3   2  17        0.03        0.24      4.07 o
  -5   3  17        5.00        2.30      3.09 o
  -4   3  17        8.17        7.64      3.75 o
  -3   3  17       16.97       26.26     12.55 o
  -2   3  17       30.69       50.55     16.62 o
  -1   3  17        9.84        7.62      5.97 o
   0   3  17       24.22        7.88      6.41 o
  -1   0  18        6.11        4.24      5.37 o
   0   0  18        0.29        6.84      5.97 o
  -2   1  18        0.06        0.00      4.59 o
  -1   1  18       15.10       24.67      7.27 o
 
